# Supplementary material for: The genus Melanconis (Diaporthales)
Source: MycoKeys. 2020 Mar 2;63:69–117. doi: 10.3897/mycokeys.63.49054 (PMC7062851; doi:10.3897/mycokeys.63.49054)
Supplement: XML Treatment for Melanconis alni [file mycokeys.63.49054-treatment2.xml]

<!DOCTYPE tp:taxon-treatment
  PUBLIC "-//TaxonX//DTD Taxonomic Treatment Publishing DTD v0 20100105//EN" "tax-treatment-NSO.dtd">
<tp:taxon-treatment xmlns:tp="http://www.plazi.org/taxpub"><tp:treatment-meta><kwd-group><label>Taxon classification</label><kwd><named-content xmlns:xlink="http://www.w3.org/1999/xlink" content-type="kingdom">Fungi</named-content></kwd><kwd><named-content xmlns:xlink="http://www.w3.org/1999/xlink" content-type="order">Diaporthales</named-content></kwd><kwd><named-content xmlns:xlink="http://www.w3.org/1999/xlink" content-type="family">Melanconidaceae</named-content></kwd></kwd-group><mixed-citation publication-type="journal"><person-group><name><surname>Jaklitsch</surname><given-names>Walter M.</given-names></name><name><surname>Voglmayr</surname><given-names>Hermann</given-names></name></person-group><article-title>The genus <italic><tp:taxon-name><tp:taxon-name-part taxon-name-part-type="genus" reg="Melanconis">Melanconis</tp:taxon-name-part></tp:taxon-name></italic> (<tp:taxon-name><tp:taxon-name-part taxon-name-part-type="order">Diaporthales</tp:taxon-name-part></tp:taxon-name>)</article-title><source>MycoKeys</source><day>02</day><month>3</month><year>2020</year><volume>63</volume><fpage>69</fpage><lpage>117</lpage><pub-id pub-id-type="doi">10.3897/mycokeys.63.49054</pub-id></mixed-citation></tp:treatment-meta><tp:nomenclature><tp:taxon-name><object-id xmlns:xlink="http://www.w3.org/1999/xlink" content-type="arpha" xlink:type="simple">3EC30B0B-3179-50CE-B3FD-C1E6BC24605E</object-id>
              <tp:taxon-name-part taxon-name-part-type="genus" reg="Melanconis">Melanconis</tp:taxon-name-part>
              <tp:taxon-name-part taxon-name-part-type="species" reg="alni">alni</tp:taxon-name-part>
            </tp:taxon-name><tp:taxon-authority>Tul. &amp; C. Tul., Select. fung. carpol. (Paris) 2: 122 (1863).</tp:taxon-authority><xref ref-type="fig" rid="F3">Figures 3</xref><xref ref-type="fig" rid="F4">, 4</xref><tp:nomenclature-citation-list><tp:nomenclature-citation><tp:taxon-name>
                  <tp:taxon-name-part taxon-name-part-type="genus" reg="Melanconis"/>
                  <tp:taxon-name-part taxon-name-part-type="species" reg="alni"/>
                </tp:taxon-name><comment>≡ <tp:taxon-name><tp:taxon-name-part taxon-name-part-type="genus" reg="Melanconis">Melanconis</tp:taxon-name-part> <tp:taxon-name-part taxon-name-part-type="species" reg="alni">alni</tp:taxon-name-part></tp:taxon-name> Tul., Annls Sci. Nat., Bot., sér. 4, 5: 109 (1856). (Nom. inval., Art. 35.1). </comment></tp:nomenclature-citation><tp:nomenclature-citation><tp:taxon-name>
                  <tp:taxon-name-part taxon-name-part-type="genus" reg="Melanconis"/>
                  <tp:taxon-name-part taxon-name-part-type="species" reg="alniella"/>
                </tp:taxon-name><comment>=  Rehm, Ascom. exs. 148 (1872). </comment></tp:nomenclature-citation><tp:nomenclature-citation><tp:taxon-name>
                  <tp:taxon-name-part taxon-name-part-type="genus" reg="Melanconium"/>
                  <tp:taxon-name-part taxon-name-part-type="species" reg="apiocarpum"/>
                </tp:taxon-name><comment>?= <tp:taxon-name><tp:taxon-name-part taxon-name-part-type="genus" reg="Melanconium">Melanconium</tp:taxon-name-part> <tp:taxon-name-part taxon-name-part-type="species" reg="apiocarpum">apiocarpum</tp:taxon-name-part></tp:taxon-name> Link, in Willdenow, Sp. pl., Edn 4 6(2): 90 (1825). </comment></tp:nomenclature-citation><tp:nomenclature-citation><tp:taxon-name>
                  <tp:taxon-name-part taxon-name-part-type="genus" reg="Melanconium"/>
                  <tp:taxon-name-part taxon-name-part-type="species" reg="sphaeroideum"/>
                </tp:taxon-name><comment>?= <tp:taxon-name><tp:taxon-name-part taxon-name-part-type="genus" reg="Melanconium">M.</tp:taxon-name-part> <tp:taxon-name-part taxon-name-part-type="species" reg="sphaeroideum">sphaeroideum</tp:taxon-name-part></tp:taxon-name> Link, in Willdenow, Sp. pl., Edn 4 6(2): 92 (1825). </comment></tp:nomenclature-citation><tp:nomenclature-citation><tp:taxon-name>
                  <tp:taxon-name-part taxon-name-part-type="genus" reg="Stilbospora"/>
                  <tp:taxon-name-part taxon-name-part-type="species" reg="microsperma"/>
                </tp:taxon-name><comment>?= <tp:taxon-name><tp:taxon-name-part taxon-name-part-type="genus" reg="Stilbospora">Stilbospora</tp:taxon-name-part> <tp:taxon-name-part taxon-name-part-type="species" reg="microsperma">microsperma</tp:taxon-name-part></tp:taxon-name> Pers., Observ. mycol. (Lipsiae) 1: 31 (1796). </comment></tp:nomenclature-citation></tp:nomenclature-citation-list></tp:nomenclature><tp:treatment-sec sec-type="diagnosis" id="SECID0EZ2AK"><title>Diagnosis.</title><p><italic><tp:taxon-name><tp:taxon-name-part taxon-name-part-type="genus" reg="Melanconis">Melanconis</tp:taxon-name-part> <tp:taxon-name-part taxon-name-part-type="species" reg="alni">alni</tp:taxon-name-part></tp:taxon-name></italic> is recognised by ascospores having filiform, tapering appendages and dark brown α-conidia with a pale to subhyaline median area.</p></tp:treatment-sec><tp:treatment-sec sec-type="type material" id="SECID0EK3AK"><title>Type material.</title><p><bold><italic>Lectotype</italic></bold>, here designated: France, Hauts-de-Seine, Chaville, on <italic><tp:taxon-name><tp:taxon-name-part taxon-name-part-type="genus" reg="Alnus">Alnus</tp:taxon-name-part> <tp:taxon-name-part taxon-name-part-type="species" reg="glutinosa">glutinosa</tp:taxon-name-part></tp:taxon-name></italic>, 1 Feb 1856, Tulasne (PC 0723592; <ext-link xmlns:xlink="http://www.w3.org/1999/xlink" ext-link-type="gen" xlink:href="MBT390380" xlink:type="simple">MBT390380</ext-link>). <bold><italic>Epitype</italic></bold>, here designated: Austria, Oberösterreich, Raab, Wetzlbach, grid square 7648/1, on <italic><tp:taxon-name><tp:taxon-name-part taxon-name-part-type="genus" reg="Alnus">Alnus</tp:taxon-name-part> <tp:taxon-name-part taxon-name-part-type="species" reg="glutinosa">glutinosa</tp:taxon-name-part></tp:taxon-name></italic>, 4 Jun 2011, H. Voglmayr (<named-content xmlns:xlink="http://www.w3.org/1999/xlink" content-type="dwc:institutional_code" xlink:type="simple">WU</named-content> 31883; ex-epitype cultures CBS 131695 = MAW (from ascospores), MEW (from α-conidia); <ext-link xmlns:xlink="http://www.w3.org/1999/xlink" ext-link-type="gen" xlink:href="MBT390381" xlink:type="simple">MBT390381</ext-link>).</p><fig id="F3" position="float" orientation="portrait"><object-id xmlns:xlink="http://www.w3.org/1999/xlink" content-type="doi" xlink:type="simple">10.3897/mycokeys.63.49054.figure3</object-id><object-id xmlns:xlink="http://www.w3.org/1999/xlink" content-type="arpha" xlink:type="simple">F4D83097-4803-549F-9AE1-39F3ED1A637A</object-id><label>Figure 3.</label><caption><p><italic><tp:taxon-name><tp:taxon-name-part taxon-name-part-type="genus" reg="Melanconis">Melanconis</tp:taxon-name-part> <tp:taxon-name-part taxon-name-part-type="species" reg="alni">alni</tp:taxon-name-part></tp:taxon-name></italic>. Sexual morph <bold>a, b</bold> ectostromatic discs <bold>c</bold> pseudostroma with ectostromatic disc in face view <bold>d</bold> cross section showing remnants of asexual morph at the sides of the sexual pseudostroma <bold>e</bold> cross section showing perithecia with lateral ostiolar necks and central column <bold>f</bold> vertical section showing perithecium with central ostiolar neck <bold>g–j</bold> asci <bold>k, l</bold> ascus apices showing apical ring <bold>m–x</bold> ascospores <bold>j, l, w</bold> in aqueous Congo Red <bold>a, b, i</bold><named-content xmlns:xlink="http://www.w3.org/1999/xlink" content-type="dwc:institutional_code" xlink:type="simple">WU</named-content> 31885 = W.J. 148 <bold>c–f, j, o–q</bold> epitype <named-content xmlns:xlink="http://www.w3.org/1999/xlink" content-type="dwc:institutional_code" xlink:type="simple">WU</named-content> 31884 = MAIV <bold>g, h, k, l, x</bold><named-content xmlns:xlink="http://www.w3.org/1999/xlink" content-type="dwc:institutional_code" xlink:type="simple">WU</named-content> 37043 = J.F. 10104 <bold>m</bold> lectotype PC 0723592 <bold>n</bold><named-content xmlns:xlink="http://www.w3.org/1999/xlink" content-type="dwc:institutional_code" xlink:type="simple">WU</named-content> 37042 = D156 <bold>r, s</bold><named-content xmlns:xlink="http://www.w3.org/1999/xlink" content-type="dwc:institutional_code" xlink:type="simple">WU</named-content> 31882 = MAMI <bold>t, u</bold><named-content xmlns:xlink="http://www.w3.org/1999/xlink" content-type="dwc:institutional_code" xlink:type="simple">WU</named-content> 31883 = MAW <bold>v</bold><named-content xmlns:xlink="http://www.w3.org/1999/xlink" content-type="dwc:institutional_code" xlink:type="simple">WU</named-content> 31887 = W.J. 1194 <bold>w</bold><named-content xmlns:xlink="http://www.w3.org/1999/xlink" content-type="dwc:institutional_code" xlink:type="simple">WU</named-content> 31886 = W.J. 178. Scale bars: 400 µm (<bold>a, b, d–f</bold>), 500 µm (<bold>c</bold>), 10 µm (<bold>g–j, n, s–u</bold>), 7 µm (<bold>k–m, o–r, v–x</bold>).</p></caption><graphic xmlns:xlink="http://www.w3.org/1999/xlink" xlink:href="mycokeys-63-069-g003.jpg" position="float" orientation="portrait" xlink:type="simple" id="oo_384813.jpg"><uri content-type="original_file" xlink:type="simple">https://binary.pensoft.net/fig/384813</uri></graphic></fig><fig id="F4" position="float" orientation="portrait"><object-id xmlns:xlink="http://www.w3.org/1999/xlink" content-type="doi" xlink:type="simple">10.3897/mycokeys.63.49054.figure4</object-id><object-id xmlns:xlink="http://www.w3.org/1999/xlink" content-type="arpha" xlink:type="simple">28FB92AE-B2A1-5973-B04D-04C57DA57C58</object-id><label>Figure 4.</label><caption><p><italic><tp:taxon-name><tp:taxon-name-part taxon-name-part-type="genus" reg="Melanconis">Melanconis</tp:taxon-name-part> <tp:taxon-name-part taxon-name-part-type="species" reg="alni">alni</tp:taxon-name-part></tp:taxon-name></italic>. Asexual morph <bold>a, b</bold> conidiomata in face view <bold>c</bold> conidioma in cross section <bold>d</bold> conidioma in vertical section <bold>e–i</bold> conidiophores and conidiogenous cells <bold>j–p</bold> α-conidia <bold>q–t</bold> β-conidia <bold>a, f</bold><named-content xmlns:xlink="http://www.w3.org/1999/xlink" content-type="dwc:institutional_code" xlink:type="simple">WU</named-content> 31885 = W.J. 148 <bold>b–d, h, m, q, s</bold> epitype <named-content xmlns:xlink="http://www.w3.org/1999/xlink" content-type="dwc:institutional_code" xlink:type="simple">WU</named-content> 31884 = MAIV <bold>e, i</bold> PC0723596 <bold>g, j, k</bold> lectotype PC0723592 <bold>l, r</bold><named-content xmlns:xlink="http://www.w3.org/1999/xlink" content-type="dwc:institutional_code" xlink:type="simple">WU</named-content> 37043 = J.F. 10104 <bold>n, t</bold> PC0723595 <bold>o</bold><named-content xmlns:xlink="http://www.w3.org/1999/xlink" content-type="dwc:institutional_code" xlink:type="simple">WU</named-content> 31886 = W.J. 178 <bold>p</bold><italic><tp:taxon-name><tp:taxon-name-part taxon-name-part-type="genus" reg="Melanconium">M.</tp:taxon-name-part> <tp:taxon-name-part taxon-name-part-type="species" reg="atrum">atrum</tp:taxon-name-part></tp:taxon-name></italic> isotype K(M) 171588 <bold>e–o, q–t</bold> in 3% KOH. Scale bars: 300 µm (<bold>a–d</bold>), 10 µm (<bold>e</bold>), 7 µm (<bold>f–i</bold>), 5 µm (<bold>j–t</bold>).</p></caption><graphic xmlns:xlink="http://www.w3.org/1999/xlink" xlink:href="mycokeys-63-069-g004.jpg" position="float" orientation="portrait" xlink:type="simple" id="oo_384814.jpg"><uri content-type="original_file" xlink:type="simple">https://binary.pensoft.net/fig/384814</uri></graphic></fig></tp:treatment-sec><tp:treatment-sec sec-type="description" id="SECID0ENFBK"><title>Description.</title><p><bold><italic>Sexual morph</italic></bold>: <italic>Pseudostromata</italic> developing in bark after the asexual morph and sometimes with acervuli of the asexual morph still present within their sides, 0.9–2.7 mm diam., scattered, pulvinate, more or less circular in outline, slightly projecting from the bark surface and then causing a greyish bark surface; consisting of an ectostromatic disc and perithecia embedded in an entostroma. <italic>Ectostromatic discs</italic> 0.3–1.4 mm diam., white to yellowish, brownish when old, flat to convex, circular, fusoid, angular or elongate in section, projecting up to 0.6 mm. <italic>Ostiolar necks</italic> cylindrical, laterally attached on perithecia and convergent in the disc, centrally only on centrally arranged perithecia, 1–15(–20) per disc, in the disc plane, convex to papillate and slightly projecting, with dark rounded tips; first pale brownish to greyish-brown, turning black, (70–)93–162(–210) µm (n = 33) diam. apically, mostly present at the margins but often also randomly within the disc. <italic>Entostroma</italic> bark-coloured, not or only slightly paler than the surrounding bark, consisting of bark cells and some light-coloured hyphae. <italic>Perithecia</italic> (390–)450–645(–765) µm (n = 24) diam., formed below overmature conidiomata in valsoid configuration, globose to subglobose, collapsing up- or laterally inwards upon drying. <italic>Hamathecium</italic> of wide multiguttulate paraphyses, collapsing, dissolving and usually absent amongst mature asci. <italic>Asci</italic> floating free at maturity, (68–)79–97(–110) × (10.5–)12.5–16.5(–21) µm (n = 114), narrowly clavate, fusoid, oblong to nearly ellipsoid, with an apical ring staining in Congo Red but invisible or indistinct in the strongly thickened apex in 3% potassium hydroxide (KOH), containing 8 biseriate ascospores. <italic>Ascospores</italic> (14.5–)16–21(–25.3) × (4.7–)6–7.8(–9) µm, l/w (1.9–)2.3–3.2(–4.8) (n = 198), hyaline, ellipsoid, clavate or inequilaterally fusoid, bicellular with upper cell usually slightly wider, slightly or strongly constricted at the median septum, thick-walled, multiguttulate or with one large and several small guttules when fresh, with a filiform, tapering and acute, less commonly short and stout rounded, triangular or truncate appendage (2.5–)4.7–10(–24.3) × (1.7–)2.3–3(– 4) µm, l/w (1–)1.8–3.8(–8.4) (n = 224) at one or both ends; in 3% KOH, appendages invisible and cells tending to be more equal.</p><p><bold><italic>Asexual morph</italic></bold> acervular, often conspicuous due to thick black conidial masses, first subperidermal, after ejection forming deposits 0.5–3.6 mm diam., sometimes confluent from 2–3 conidiomata and then up to 5 mm long, projecting to 0.5 mm. <italic>Conidiomata</italic> scattered, gregarious, sometimes confluent, pulvinate to conical, (0.6–) 0.8–2.5 mm diam., consisting of a superficial, ca. 0.2–1.3 mm wide, flat, white to yellowish, slightly projecting disc becoming concealed by dark brown to black conidial deposits, a whitish to yellowish, when old orange-brown, compact, more or less pseudoparenchymatous base, in the centre arising as central column with circular to longish outline and sometimes wavy margin, surrounded by conidiophores and black conidial chambers. <italic>Conidiophores</italic> emerging radially from the pseudoparenchymatous base and column surface, filiform, to ca. 50 × 4 µm, branching 1–3 times from their bases producing whorls of conidiogenous cells. <italic>Conidiogenous cells</italic> (10–)12–43 × 2–4 µm, annellidic, more or less cylindrical, hyaline, turning brown with age, forming more or less simultaneously two types of conidia on top. <italic>Conidia</italic> dimorphic, α-<italic>conidia</italic> (9–)10.5–12.2(–14) × (4.8–) 6.8–8(–9) µm, l/w (1.2–)1.4–1.7(–2.4) (n = 301), dark brown, more or less cuboid or subglobose and often with pinched sides or oval, oblong to broadly ellipsoid, with a diffuse or more or less well-defined, paler to subhyaline median area or stripe; β-conidia produced in small numbers, (5.3–)7.3–10.3(–11.5) × (2–)2.5–3.2(–3.7) µm, l/w (2–)2.6–3.9(–4.7) (n = 38), oblong, mostly straight, hyaline to subhyaline, turning dilute brownish with age, containing few minute guttules, with a distinct basal abscission scar.</p><p><bold><italic>Culture</italic></bold>: Colony on <abbrev xmlns:xlink="http://www.w3.org/1999/xlink" xlink:title="corn meal dextrose" id="ABBRID0EAHBK" xlink:type="simple">CMD</abbrev> at 16 °C first hyaline, turning yellowish-brown from the centre, becoming covered by flocks of white aerial hyphae and conidiomata forming around the centre or colony irregular, with limited growth, turning green to black due to conidiomata; on <abbrev xmlns:xlink="http://www.w3.org/1999/xlink" xlink:title="malt extract agar" id="ABBRID0EEHBK" xlink:type="simple">MEA</abbrev> first hyaline, circular, with short aerial hyphae, forming concentric zones, the outer white, the inner turning brown, black conidiomata forming between the zones, margin becoming diffuse and the entire colony turning brown. Odour indistinct.</p></tp:treatment-sec><tp:treatment-sec sec-type="distribution" id="SECID0EIHBK"><title>Distribution and ecology.</title><p><italic><tp:taxon-name><tp:taxon-name-part taxon-name-part-type="genus" reg="Melanconis">Melanconis</tp:taxon-name-part> <tp:taxon-name-part taxon-name-part-type="species" reg="alni">alni</tp:taxon-name-part></tp:taxon-name></italic> occurs in Europe on dead twigs and branches of <italic><tp:taxon-name><tp:taxon-name-part taxon-name-part-type="genus" reg="Alnus">Alnus</tp:taxon-name-part> <tp:taxon-name-part taxon-name-part-type="species" reg="glutinosa">glutinosa</tp:taxon-name-part></tp:taxon-name></italic> and <italic><tp:taxon-name><tp:taxon-name-part taxon-name-part-type="genus" reg="Alnus">A.</tp:taxon-name-part> <tp:taxon-name-part taxon-name-part-type="species" reg="incana">incana</tp:taxon-name-part></tp:taxon-name></italic>, mainly at lower elevations.</p></tp:treatment-sec><tp:treatment-sec sec-type="material" id="SECID0EPIBK"><title>Additional material examined.</title><p>Austria, Kärnten, Eisenkappel, Bad Vellach, Vellacher Kotschna, grid square 9653/1, on <italic><tp:taxon-name><tp:taxon-name-part taxon-name-part-type="genus" reg="Alnus">Alnus</tp:taxon-name-part> <tp:taxon-name-part taxon-name-part-type="species" reg="incana">incana</tp:taxon-name-part></tp:taxon-name></italic>, 7 Sep 1998, W. Jaklitsch W.J. 1194 (<named-content xmlns:xlink="http://www.w3.org/1999/xlink" content-type="dwc:institutional_code" xlink:type="simple">WU</named-content> 31887); St. Margareten im Rosental, village area, at the brook Tumpfi, grid square 9452/4, on <italic><tp:taxon-name><tp:taxon-name-part taxon-name-part-type="genus" reg="Alnus">Alnus</tp:taxon-name-part> <tp:taxon-name-part taxon-name-part-type="species" reg="glutinosa">glutinosa</tp:taxon-name-part></tp:taxon-name></italic>, 18 Jul 1994, W. Jaklitsch W.J. 148 (<named-content xmlns:xlink="http://www.w3.org/1999/xlink" content-type="dwc:institutional_code" xlink:type="simple">WU</named-content> 31885); Trieblach, Drau-Auen, near Kucher, grid square 9452/2, on <italic><tp:taxon-name><tp:taxon-name-part taxon-name-part-type="genus" reg="Alnus">Alnus</tp:taxon-name-part> <tp:taxon-name-part taxon-name-part-type="species" reg="incana">incana</tp:taxon-name-part></tp:taxon-name></italic>, 7 Aug 1994, W. Jaklitsch W.J. 178 (<named-content xmlns:xlink="http://www.w3.org/1999/xlink" content-type="dwc:institutional_code" xlink:type="simple">WU</named-content> 31886); Niederösterreich, Michelbach, Mayerhöfen, on <italic><tp:taxon-name><tp:taxon-name-part taxon-name-part-type="genus" reg="Alnus">Alnus</tp:taxon-name-part> <tp:taxon-name-part taxon-name-part-type="species" reg="glutinosa">glutinosa</tp:taxon-name-part></tp:taxon-name></italic>, 18 Jun 2011, H. Voglmayr (<named-content xmlns:xlink="http://www.w3.org/1999/xlink" content-type="dwc:institutional_code" xlink:type="simple">WU</named-content> 31882, culture CBS 131693 = MAMI). FRANCE, Alpes-de-Haute-Provence, Trigance SE Castellane, at the river Jabron ca. 500 m elev. before entering the Verdon river, on <italic><tp:taxon-name><tp:taxon-name-part taxon-name-part-type="genus" reg="Alnus">Alnus</tp:taxon-name-part> <tp:taxon-name-part taxon-name-part-type="species" reg="incana">incana</tp:taxon-name-part></tp:taxon-name></italic>, 4 Aug 2011, H. Voglmayr (<named-content xmlns:xlink="http://www.w3.org/1999/xlink" content-type="dwc:institutional_code" xlink:type="simple">WU</named-content> 31884; culture MAIV); Ariége-Rimont, Peyrau, on <italic><tp:taxon-name><tp:taxon-name-part taxon-name-part-type="genus" reg="Alnus">Alnus</tp:taxon-name-part> <tp:taxon-name-part taxon-name-part-type="species" reg="glutinosa">glutinosa</tp:taxon-name-part></tp:taxon-name></italic>, soc. <italic><tp:taxon-name><tp:taxon-name-part taxon-name-part-type="genus" reg="Diplodia">Diplodia</tp:taxon-name-part></tp:taxon-name></italic> sp., 26 Jul 2010, J. Fournier J.F. 10104 (<named-content xmlns:xlink="http://www.w3.org/1999/xlink" content-type="dwc:institutional_code" xlink:type="simple">WU</named-content> 37043); Hauts-de-Seine, Chaville, on <italic><tp:taxon-name><tp:taxon-name-part taxon-name-part-type="genus" reg="Alnus">Alnus</tp:taxon-name-part> <tp:taxon-name-part taxon-name-part-type="species" reg="glutinosa">glutinosa</tp:taxon-name-part></tp:taxon-name></italic>, 11 Oct 1852, Tulasne (PC 0723589, PC 0723596); Meudon, on <italic><tp:taxon-name><tp:taxon-name-part taxon-name-part-type="genus" reg="Alnus">Alnus</tp:taxon-name-part> <tp:taxon-name-part taxon-name-part-type="species" reg="glutinosa">glutinosa</tp:taxon-name-part></tp:taxon-name></italic>, 13 May 1856, Tulasne (PC 0723593); Oise, Pierrefonds, on <italic><tp:taxon-name><tp:taxon-name-part taxon-name-part-type="genus" reg="Alnus">Alnus</tp:taxon-name-part> <tp:taxon-name-part taxon-name-part-type="species" reg="glutinosa">glutinosa</tp:taxon-name-part></tp:taxon-name></italic>, 30 Jul 1857, Tulasne (PC 0723590, PC 0723591); Yvelines, Viroflay, on <italic><tp:taxon-name><tp:taxon-name-part taxon-name-part-type="genus" reg="Alnus">Alnus</tp:taxon-name-part> <tp:taxon-name-part taxon-name-part-type="species" reg="glutinosa">glutinosa</tp:taxon-name-part></tp:taxon-name></italic>, July 1860, Tulasne (PC 0723594, PC 0723595); no collection data, Tulasne (PC 0723588). POLAND, S Kuligi, Biebrzański Park Narodowy, on <italic><tp:taxon-name><tp:taxon-name-part taxon-name-part-type="genus" reg="Alnus">Alnus</tp:taxon-name-part> <tp:taxon-name-part taxon-name-part-type="species" reg="glutinosa">glutinosa</tp:taxon-name-part></tp:taxon-name></italic>, 28 Jul 2015, H. Voglmayr (<named-content xmlns:xlink="http://www.w3.org/1999/xlink" content-type="dwc:institutional_code" xlink:type="simple">WU</named-content> 37042, culture D156).</p></tp:treatment-sec><tp:treatment-sec sec-type="notes" id="SECID0ENOBK"><title>Notes.</title><p><italic><tp:taxon-name><tp:taxon-name-part taxon-name-part-type="genus" reg="Melanconis">Melanconis</tp:taxon-name-part> <tp:taxon-name-part taxon-name-part-type="species" reg="alni">alni</tp:taxon-name-part></tp:taxon-name></italic> was described by Tulasne from <italic><tp:taxon-name><tp:taxon-name-part taxon-name-part-type="genus" reg="Alnus">Alnus</tp:taxon-name-part> <tp:taxon-name-part taxon-name-part-type="species" reg="glutinosa">glutinosa</tp:taxon-name-part></tp:taxon-name></italic> in 1856 after a presentation of the topic in April 1856. <xref ref-type="bibr" rid="B49">Tulasne and Tulasne (1863)</xref> validated the name in <italic><tp:taxon-name><tp:taxon-name-part taxon-name-part-type="genus" reg="Melanconis">Melanconis</tp:taxon-name-part></tp:taxon-name></italic>, illustrated ascospores with typical long acute appendages and mentioned material from Meudon and Chaville. In PC, nine specimens of Tulasne are extant in the <italic><tp:taxon-name><tp:taxon-name-part taxon-name-part-type="genus" reg="Melanconis">Melanconis</tp:taxon-name-part> <tp:taxon-name-part taxon-name-part-type="species" reg="alni">alni</tp:taxon-name-part></tp:taxon-name></italic> folder; three of them were collected after its description in 1856 and, for one, no collection data are available. PC 0723590, PC 0723591, PC 0723593, PC 0723594 and PC 0723595 were collected after the publication date. PC 0723588 (no data) and PC 0723589, PC 0723596 from 1852 only contain asexual morph, but in the protologue, the sexual morph is also described. Therefore, we select PC 0723592, which also contains few pseudostromata of the sexual morph, as the lectotype. In PC 0723592 and PC 0723595, both α- and β-conidia are present. Generally, β-conidia are inconspicuous and produced in small numbers, i.e. they are easily overlooked. Asci in old herbarium material are shrunk and difficult to rehydrate, therefore significantly smaller than those of fresh material. In KOH, the ascus apex becomes very thick and the ring disappears; also ascospore appendages disappear in KOH.</p><p><xref ref-type="bibr" rid="B49">Tulasne and Tulasne (1863)</xref> and <xref ref-type="bibr" rid="B64">Wehmeyer (1941)</xref> listed the following asexual morph names, amongst others, as linked to <italic><tp:taxon-name><tp:taxon-name-part taxon-name-part-type="genus" reg="Melanconis">M.</tp:taxon-name-part> <tp:taxon-name-part taxon-name-part-type="species" reg="alni">alni</tp:taxon-name-part></tp:taxon-name></italic>: <italic><tp:taxon-name><tp:taxon-name-part taxon-name-part-type="genus" reg="Stilbospora">Stilbospora</tp:taxon-name-part> <tp:taxon-name-part taxon-name-part-type="species" reg="microsperma">microsperma</tp:taxon-name-part></tp:taxon-name></italic> Pers. Material with this name is not accessible in L; <italic><tp:taxon-name><tp:taxon-name-part taxon-name-part-type="genus" reg="Melanconium">Melanconium</tp:taxon-name-part> <tp:taxon-name-part taxon-name-part-type="species" reg="sphaeroideum">sphaeroideum</tp:taxon-name-part></tp:taxon-name></italic><xref ref-type="bibr" rid="B25">Link (1825)</xref> is more generally given as the name of the asexual morph. <xref ref-type="bibr" rid="B39">Sieber et al. (1991)</xref> used another name described by <xref ref-type="bibr" rid="B25">Link (1825)</xref>, <italic><tp:taxon-name><tp:taxon-name-part taxon-name-part-type="genus" reg="Melanconium">Melanconium</tp:taxon-name-part> <tp:taxon-name-part taxon-name-part-type="species" reg="apiocarpum">apiocarpum</tp:taxon-name-part></tp:taxon-name></italic>, for the asexual morph of <italic><tp:taxon-name><tp:taxon-name-part taxon-name-part-type="genus" reg="Melanconis">Melanconis</tp:taxon-name-part> <tp:taxon-name-part taxon-name-part-type="species" reg="alni">alni</tp:taxon-name-part></tp:taxon-name></italic>. As Link´s type material of these taxa is not extant in B, we are unable to draw a conclusion about their identity; in addition, the descriptions in <xref ref-type="bibr" rid="B25">Link (1825)</xref> are vague and he gave no hosts. Therefore, we continue to use the name <italic><tp:taxon-name><tp:taxon-name-part taxon-name-part-type="genus" reg="Melanconis">M.</tp:taxon-name-part> <tp:taxon-name-part taxon-name-part-type="species" reg="alni">alni</tp:taxon-name-part></tp:taxon-name></italic>, which is generally well-known. Type material of <italic><tp:taxon-name><tp:taxon-name-part taxon-name-part-type="genus" reg="Melanconium">Melanconium</tp:taxon-name-part> <tp:taxon-name-part taxon-name-part-type="species" reg="atrum">atrum</tp:taxon-name-part></tp:taxon-name></italic> Link, the generic type of <italic><tp:taxon-name><tp:taxon-name-part taxon-name-part-type="genus" reg="Melanconium">Melanconium</tp:taxon-name-part></tp:taxon-name></italic>, described from Germany (K(M) 171588, slide from <italic><tp:taxon-name><tp:taxon-name-part taxon-name-part-type="genus" reg="Melanconium">Melanconium</tp:taxon-name-part> <tp:taxon-name-part taxon-name-part-type="species" reg="atrum">atrum</tp:taxon-name-part></tp:taxon-name></italic> type material from Persoon´s herbarium) has conidia of the same shape, size and lighter median band (Fig. <xref ref-type="fig" rid="F4">4p</xref>) and may thus be conspecific with <italic><tp:taxon-name><tp:taxon-name-part taxon-name-part-type="genus" reg="Melanconis">M.</tp:taxon-name-part> <tp:taxon-name-part taxon-name-part-type="species" reg="alni">alni</tp:taxon-name-part></tp:taxon-name></italic>, but it was described from <italic><tp:taxon-name><tp:taxon-name-part taxon-name-part-type="genus" reg="Fagus">Fagus</tp:taxon-name-part> <tp:taxon-name-part taxon-name-part-type="species" reg="sylvatica">sylvatica</tp:taxon-name-part></tp:taxon-name></italic>. According to <xref ref-type="bibr" rid="B44">Sutton (1964)</xref>, Link had sent his material to Persoon, because in the herbarium of the latter 3 specimens labelled <italic><tp:taxon-name><tp:taxon-name-part taxon-name-part-type="genus" reg="Melanconium">M.</tp:taxon-name-part> <tp:taxon-name-part taxon-name-part-type="species" reg="atrum">atrum</tp:taxon-name-part></tp:taxon-name></italic> were extant. The host of one of these materials was identified as <italic><tp:taxon-name><tp:taxon-name-part taxon-name-part-type="genus" reg="Fagus">Fagus</tp:taxon-name-part></tp:taxon-name></italic>, based on bark structure. This specimen was selected as lectotype. The slide K(M) 171588 (= IMI 102914) was prepared from the lectotype and is thus an isotype. Accordingly, <italic><tp:taxon-name><tp:taxon-name-part taxon-name-part-type="genus" reg="Melanconium">Melanconium</tp:taxon-name-part> <tp:taxon-name-part taxon-name-part-type="species" reg="atrum">atrum</tp:taxon-name-part></tp:taxon-name></italic> is a different species, despite its morphological similarity with <italic><tp:taxon-name><tp:taxon-name-part taxon-name-part-type="genus" reg="Melanconis">M.</tp:taxon-name-part> <tp:taxon-name-part taxon-name-part-type="species" reg="alni">alni</tp:taxon-name-part></tp:taxon-name></italic>, because the latter only occurs on <italic><tp:taxon-name><tp:taxon-name-part taxon-name-part-type="genus" reg="Alnus">Alnus</tp:taxon-name-part></tp:taxon-name></italic> spp. We have not seen any <italic><tp:taxon-name><tp:taxon-name-part taxon-name-part-type="genus" reg="Melanconium">Melanconium</tp:taxon-name-part></tp:taxon-name></italic> on <italic><tp:taxon-name><tp:taxon-name-part taxon-name-part-type="genus" reg="Fagus">Fagus</tp:taxon-name-part></tp:taxon-name></italic>, but <xref ref-type="bibr" rid="B33">Petrini and Fisher (1988)</xref>, <xref ref-type="bibr" rid="B39">Sieber et al. (1991)</xref> and <xref ref-type="bibr" rid="B26">Kowalski and Kehr (1992)</xref> reported and isolated <italic><tp:taxon-name><tp:taxon-name-part taxon-name-part-type="genus" reg="Melanconium">M.</tp:taxon-name-part> <tp:taxon-name-part taxon-name-part-type="species" reg="atrum">atrum</tp:taxon-name-part></tp:taxon-name></italic> as an endophyte of <italic><tp:taxon-name><tp:taxon-name-part taxon-name-part-type="genus" reg="Fagus">Fagus</tp:taxon-name-part></tp:taxon-name></italic>. For α-conidia of isolates from <italic><tp:taxon-name><tp:taxon-name-part taxon-name-part-type="genus" reg="Fagus">Fagus</tp:taxon-name-part> <tp:taxon-name-part taxon-name-part-type="species" reg="sylvatica">sylvatica</tp:taxon-name-part></tp:taxon-name></italic> and <italic><tp:taxon-name><tp:taxon-name-part taxon-name-part-type="genus" reg="Quercus">Quercus</tp:taxon-name-part> <tp:taxon-name-part taxon-name-part-type="species" reg="robur">robur</tp:taxon-name-part></tp:taxon-name></italic>, <xref ref-type="bibr" rid="B39">Sieber et al. (1991)</xref> reported mean sizes of 11.7–12 × 8.5–8.9 µm, which were similar to those from <italic><tp:taxon-name><tp:taxon-name-part taxon-name-part-type="genus" reg="Alnus">Alnus</tp:taxon-name-part> <tp:taxon-name-part taxon-name-part-type="species" reg="glutinosa">glutinosa</tp:taxon-name-part></tp:taxon-name></italic> (on average, 10.1–12.3 × 5.9–7.4 µm). However, the protein profiles revealed by isozyme electrophoresis differed markedly between the isolates from <italic><tp:taxon-name><tp:taxon-name-part taxon-name-part-type="genus" reg="Alnus">Alnus</tp:taxon-name-part> <tp:taxon-name-part taxon-name-part-type="species" reg="glutinosa">glutinosa</tp:taxon-name-part></tp:taxon-name></italic> and those from <italic><tp:taxon-name><tp:taxon-name-part taxon-name-part-type="genus" reg="Fagus">Fagus</tp:taxon-name-part></tp:taxon-name></italic>/<italic><tp:taxon-name><tp:taxon-name-part taxon-name-part-type="genus" reg="Quercus">Quercus</tp:taxon-name-part></tp:taxon-name></italic>, confirming them to represent distinct species that may not even be congeneric. Another fact may support the presence of morphologically similar but rare taxa on <tp:taxon-name><tp:taxon-name-part taxon-name-part-type="family">Fagaceae</tp:taxon-name-part></tp:taxon-name>, as, for example, <italic><tp:taxon-name><tp:taxon-name-part taxon-name-part-type="genus" reg="Melanconium">Melanconium</tp:taxon-name-part> <tp:taxon-name-part taxon-name-part-type="species" reg="gourdaeforme">gourdaeforme</tp:taxon-name-part></tp:taxon-name></italic> with similar conidia was described by <xref ref-type="bibr" rid="B23">Kobayashi (1968)</xref> from <italic><tp:taxon-name><tp:taxon-name-part taxon-name-part-type="genus" reg="Castanea">Castanea</tp:taxon-name-part></tp:taxon-name></italic>. A narrow light band is also characteristic for conidia of <italic><tp:taxon-name><tp:taxon-name-part taxon-name-part-type="genus" reg="Melanconiella">Melanconiella</tp:taxon-name-part> <tp:taxon-name-part taxon-name-part-type="species" reg="ostryae">ostryae</tp:taxon-name-part></tp:taxon-name></italic> (<xref ref-type="bibr" rid="B60">Voglmayr et al. 2012</xref>).</p><p>Ascospore appendages of <italic><tp:taxon-name><tp:taxon-name-part taxon-name-part-type="genus" reg="Melanconis">Melanconis</tp:taxon-name-part> <tp:taxon-name-part taxon-name-part-type="species" reg="alni">alni</tp:taxon-name-part></tp:taxon-name></italic> may sometimes be similar to those of <italic><tp:taxon-name><tp:taxon-name-part taxon-name-part-type="genus" reg="Melanconis">M.</tp:taxon-name-part> <tp:taxon-name-part taxon-name-part-type="species" reg="marginalis">marginalis</tp:taxon-name-part></tp:taxon-name></italic>, at least in fractions, although truncate appendages in <italic><tp:taxon-name><tp:taxon-name-part taxon-name-part-type="genus" reg="Melanconis">M.</tp:taxon-name-part> <tp:taxon-name-part taxon-name-part-type="species" reg="alni">alni</tp:taxon-name-part></tp:taxon-name></italic> are rather a consequence of microscopic mount preparation. On <italic><tp:taxon-name><tp:taxon-name-part taxon-name-part-type="genus" reg="Alnus">Alnus</tp:taxon-name-part> <tp:taxon-name-part taxon-name-part-type="species" reg="incana">incana</tp:taxon-name-part></tp:taxon-name></italic> both species occur, therefore the asexual morph should be sought for to reliably identify the species.</p></tp:treatment-sec><ref-list><ref id="B49"><mixed-citation xmlns:xlink="http://www.w3.org/1999/xlink" xlink:type="simple"><person-group><name name-style="western"><surname>Tulasne</surname><given-names>LR</given-names></name><name name-style="western"><surname>Tulasne</surname><given-names>C</given-names></name></person-group> (<year>1863</year>) Selecta Fungorum Carpologia: Xylariei-Valsei-Sphaeriei. 2. Imperial Typograph, Paris.</mixed-citation></ref><ref id="B64"><mixed-citation xmlns:xlink="http://www.w3.org/1999/xlink" xlink:type="simple"><person-group><name name-style="western"><surname>Wehmeyer</surname><given-names>LE</given-names></name></person-group> (<year>1941</year>) <article-title>A Revision of <italic><tp:taxon-name><tp:taxon-name-part taxon-name-part-type="genus">Melanconis</tp:taxon-name-part></tp:taxon-name></italic>, <italic><tp:taxon-name><tp:taxon-name-part taxon-name-part-type="genus">Pseudovalsa</tp:taxon-name-part></tp:taxon-name></italic>, <italic><tp:taxon-name><tp:taxon-name-part taxon-name-part-type="genus">Prosthecium</tp:taxon-name-part></tp:taxon-name></italic>, and <italic><tp:taxon-name><tp:taxon-name-part taxon-name-part-type="genus">Titania</tp:taxon-name-part></tp:taxon-name></italic>.</article-title><source>University of Michigan Studies, Scientific Series</source><volume>14</volume>: <fpage>1</fpage>–<lpage>161</lpage>. [repr. Bibliotheca Mycologica 41 (1973), Cramer, Lehre]</mixed-citation></ref><ref id="B25"><mixed-citation xmlns:xlink="http://www.w3.org/1999/xlink" xlink:type="simple"><person-group><name name-style="western"><surname>Link</surname><given-names>HF</given-names></name></person-group> (<year>1825</year>) <italic><tp:taxon-name><tp:taxon-name-part taxon-name-part-type="genus">Melanconium</tp:taxon-name-part></tp:taxon-name></italic>. In: Willdenow CF (Ed.) Caroli a Linné Species plantarum: exhibentes plantas rite cognitas, ad genera relatas, cum differentiis specificis, nominibus trivialibus, synonymis selectis, locis natalibus, secundum systema sexuale digestas, editio 4, 6(2): 89–93.</mixed-citation></ref><ref id="B39"><mixed-citation xmlns:xlink="http://www.w3.org/1999/xlink" xlink:type="simple"><person-group><name name-style="western"><surname>Sieber</surname><given-names>TN</given-names></name><name name-style="western"><surname>Sieber-Canavesi</surname><given-names>F</given-names></name><name name-style="western"><surname>Petrini</surname><given-names>O</given-names></name><name name-style="western"><surname>Ekramoddoullah</surname><given-names>AKM</given-names></name><name name-style="western"><surname>Dorworth</surname><given-names>CE</given-names></name></person-group> (<year>1991</year>) <article-title>Characterization of Canadian and European <italic><tp:taxon-name><tp:taxon-name-part taxon-name-part-type="genus">Melanconium</tp:taxon-name-part></tp:taxon-name></italic> from some <italic><tp:taxon-name><tp:taxon-name-part taxon-name-part-type="genus">Alnus</tp:taxon-name-part></tp:taxon-name></italic> species by morphological, cultural and biochemical studies.</article-title><source>Canadian Journal of Botany</source><volume>69</volume>: <fpage>2170</fpage>–<lpage>2176</lpage>. <ext-link xlink:type="simple" ext-link-type="doi" xlink:href="10.1139/b91-272">https://doi.org/10.1139/b91-272</ext-link></mixed-citation></ref><ref id="B44"><mixed-citation xmlns:xlink="http://www.w3.org/1999/xlink" xlink:type="simple"><person-group><name name-style="western"><surname>Sutton</surname><given-names>BC</given-names></name></person-group> (<year>1964</year>) <article-title><italic><tp:taxon-name><tp:taxon-name-part taxon-name-part-type="genus">Melanconium</tp:taxon-name-part></tp:taxon-name></italic> Link ex Fries.</article-title><source>Persoonia</source><volume>3</volume>: <fpage>193</fpage>–<lpage>198</lpage>.</mixed-citation></ref><ref id="B33"><mixed-citation xmlns:xlink="http://www.w3.org/1999/xlink" xlink:type="simple"><person-group><name name-style="western"><surname>Petrini</surname><given-names>O</given-names></name><name name-style="western"><surname>Fisher</surname><given-names>PJ</given-names></name></person-group> (<year>1988</year>) <article-title>A comparative study of fungal endophytes in xylem and whole stem of <italic><tp:taxon-name><tp:taxon-name-part taxon-name-part-type="genus">Pinus</tp:taxon-name-part> <tp:taxon-name-part taxon-name-part-type="species">sylvestris</tp:taxon-name-part></tp:taxon-name></italic> and <italic><tp:taxon-name><tp:taxon-name-part taxon-name-part-type="genus">Fagus</tp:taxon-name-part> <tp:taxon-name-part taxon-name-part-type="species">sylvatica</tp:taxon-name-part></tp:taxon-name></italic>.</article-title><source>Transactions of the British Mycological Society</source><volume>91</volume>: <fpage>233</fpage>–<lpage>238</lpage>. <ext-link xlink:type="simple" ext-link-type="doi" xlink:href="10.1016/S0007-1536(88)80210-9">https://doi.org/10.1016/S0007-1536(88)80210-9</ext-link></mixed-citation></ref><ref id="B26"><mixed-citation xmlns:xlink="http://www.w3.org/1999/xlink" xlink:type="simple"><person-group><name name-style="western"><surname>Kowalski</surname><given-names>T</given-names></name><name name-style="western"><surname>Kehr</surname><given-names>RD</given-names></name></person-group> (<year>1992</year>) <article-title>Endophytic fungal colonization of branch bases in several forest tree species.</article-title><source>Sydowia</source><volume>44</volume>: <fpage>137</fpage>–<lpage>168</lpage>.</mixed-citation></ref><ref id="B23"><mixed-citation xmlns:xlink="http://www.w3.org/1999/xlink" xlink:type="simple"><person-group><name name-style="western"><surname>Kobayashi</surname><given-names>T</given-names></name></person-group> (<year>1968</year>) <article-title>Notes on Japanese species of the genus <italic><tp:taxon-name><tp:taxon-name-part taxon-name-part-type="genus">Melanconium</tp:taxon-name-part></tp:taxon-name></italic>.</article-title><source>Transactions of the Mycological Society of Japan</source><volume>9</volume>: <fpage>1</fpage>–<lpage>11</lpage>.</mixed-citation></ref><ref id="B60"><mixed-citation xmlns:xlink="http://www.w3.org/1999/xlink" xlink:type="simple"><person-group><name name-style="western"><surname>Voglmayr</surname><given-names>H</given-names></name><name name-style="western"><surname>Rossman</surname><given-names>AY</given-names></name><name name-style="western"><surname>Castlebury</surname><given-names>LA</given-names></name><name name-style="western"><surname>Jaklitsch</surname><given-names>WM</given-names></name></person-group> (<year>2012</year>) <article-title>Multigene phylogeny and taxonomy of the genus <italic><tp:taxon-name><tp:taxon-name-part taxon-name-part-type="genus">Melanconiella</tp:taxon-name-part></tp:taxon-name></italic> (<tp:taxon-name><tp:taxon-name-part taxon-name-part-type="order">Diaporthales</tp:taxon-name-part></tp:taxon-name>).</article-title><source>Fungal Diversity</source><volume>57</volume>: <fpage>1</fpage>–<lpage>44</lpage>. <ext-link xlink:type="simple" ext-link-type="doi" xlink:href="10.1007/s13225-012-0175-8">https://doi.org/10.1007/s13225-012-0175-8</ext-link></mixed-citation></ref></ref-list></tp:taxon-treatment>
