# Supplementary material for: The genus Melanconis (Diaporthales)
Source: MycoKeys. 2020 Mar 2;63:69–117. doi: 10.3897/mycokeys.63.49054 (PMC7062851; doi:10.3897/mycokeys.63.49054)
Supplement: XML Treatment for Melanconis betulae [file mycokeys.63.49054-treatment3.xml]

<!DOCTYPE tp:taxon-treatment
  PUBLIC "-//TaxonX//DTD Taxonomic Treatment Publishing DTD v0 20100105//EN" "tax-treatment-NSO.dtd">
<tp:taxon-treatment xmlns:tp="http://www.plazi.org/taxpub"><tp:treatment-meta><kwd-group><label>Taxon classification</label><kwd><named-content xmlns:xlink="http://www.w3.org/1999/xlink" content-type="kingdom">Fungi</named-content></kwd><kwd><named-content xmlns:xlink="http://www.w3.org/1999/xlink" content-type="order">Diaporthales</named-content></kwd><kwd><named-content xmlns:xlink="http://www.w3.org/1999/xlink" content-type="family">Melanconidaceae</named-content></kwd></kwd-group><mixed-citation publication-type="journal"><person-group><name><surname>Jaklitsch</surname><given-names>Walter M.</given-names></name><name><surname>Voglmayr</surname><given-names>Hermann</given-names></name></person-group><article-title>The genus <italic><tp:taxon-name><tp:taxon-name-part taxon-name-part-type="genus" reg="Melanconis">Melanconis</tp:taxon-name-part></tp:taxon-name></italic> (<tp:taxon-name><tp:taxon-name-part taxon-name-part-type="order">Diaporthales</tp:taxon-name-part></tp:taxon-name>)</article-title><source>MycoKeys</source><day>02</day><month>3</month><year>2020</year><volume>63</volume><fpage>69</fpage><lpage>117</lpage><pub-id pub-id-type="doi">10.3897/mycokeys.63.49054</pub-id></mixed-citation></tp:treatment-meta><tp:nomenclature><tp:taxon-name><object-id xmlns:xlink="http://www.w3.org/1999/xlink" content-type="arpha" xlink:type="simple">5AEFCE1D-17E7-5177-875D-5C05A90BEE9D</object-id>
              <tp:taxon-name-part taxon-name-part-type="genus" reg="Melanconis">Melanconis</tp:taxon-name-part>
              <tp:taxon-name-part taxon-name-part-type="species" reg="betulae">betulae</tp:taxon-name-part>
            </tp:taxon-name><tp:taxon-authority>C.M. Tian &amp; X.L. Fan, in Fan, Du, Liang &amp; Tian, Mycol. Progr. 15(4/40): 4 (2016).</tp:taxon-authority></tp:nomenclature><tp:treatment-sec sec-type="notes" id="SECID0EK4BK"><title>Note.</title><p>According to <xref ref-type="bibr" rid="B9">Fan et al. (2016)</xref>, who described this species as an asexual morph from Gansu Province in China on <italic><tp:taxon-name><tp:taxon-name-part taxon-name-part-type="genus" reg="Betula">Betula</tp:taxon-name-part> <tp:taxon-name-part taxon-name-part-type="species" reg="albosinensis">albosinensis</tp:taxon-name-part></tp:taxon-name></italic>, <italic><tp:taxon-name><tp:taxon-name-part taxon-name-part-type="genus" reg="Melanconis">Melanconis</tp:taxon-name-part> <tp:taxon-name-part taxon-name-part-type="species" reg="betulae">betulae</tp:taxon-name-part></tp:taxon-name></italic> can be distinguished from <italic><tp:taxon-name><tp:taxon-name-part taxon-name-part-type="genus" reg="Melanconis">M.</tp:taxon-name-part> <tp:taxon-name-part taxon-name-part-type="species" reg="stilbostoma">stilbostoma</tp:taxon-name-part></tp:taxon-name></italic> by the smaller average length of its alpha conidia (10 vs. 12 μm). Phylogenetically, <italic><tp:taxon-name><tp:taxon-name-part taxon-name-part-type="genus" reg="Melanconis">M.</tp:taxon-name-part> <tp:taxon-name-part taxon-name-part-type="species" reg="betulae">betulae</tp:taxon-name-part></tp:taxon-name></italic> is remote from the other betulicolous <italic><tp:taxon-name><tp:taxon-name-part taxon-name-part-type="genus" reg="Melanconis">Melanconis</tp:taxon-name-part></tp:taxon-name></italic> species (Fig. <xref ref-type="fig" rid="F1">1</xref>).</p></tp:treatment-sec><tp:treatment-sec><!--Section generated to contain objects referenced in tp:taxon-treatment.--><fig id="F1" position="float" orientation="portrait"><object-id xmlns:xlink="http://www.w3.org/1999/xlink" content-type="doi" xlink:type="simple">10.3897/mycokeys.63.49054.figure1</object-id><object-id xmlns:xlink="http://www.w3.org/1999/xlink" content-type="arpha" xlink:type="simple">4483A5B4-3191-5988-AAFB-68475BE3B61D</object-id><label>Figure 1.</label><caption><p>Phylogram of the best <abbrev xmlns:xlink="http://www.w3.org/1999/xlink" xlink:title="Maximum Likelihood" id="ABBRID0EOCAK" xlink:type="simple">ML</abbrev> tree (lnL = −18240.558) revealed by RAxML from an analysis of the ITS-LSU-<italic>ms204</italic>-<italic><abbrev xmlns:xlink="http://www.w3.org/1999/xlink" xlink:title="RNA polymerase II subunit 2" id="ABBRID0EVCAK" xlink:type="simple">rpb2</abbrev></italic>-<italic><abbrev xmlns:xlink="http://www.w3.org/1999/xlink" xlink:title="translation elongation factor 1-alpha" id="ABBRID0E1CAK" xlink:type="simple">tef1</abbrev></italic>-<italic><abbrev xmlns:xlink="http://www.w3.org/1999/xlink" xlink:title="β-tubulin" id="ABBRID0E6CAK" xlink:type="simple">tub2</abbrev></italic> matrix of <italic><tp:taxon-name><tp:taxon-name-part taxon-name-part-type="genus" reg="Melanconis">Melanconis</tp:taxon-name-part></tp:taxon-name></italic>, with 5 species of <italic><tp:taxon-name><tp:taxon-name-part taxon-name-part-type="genus" reg="Juglanconis">Juglanconis</tp:taxon-name-part></tp:taxon-name></italic> (<tp:taxon-name><tp:taxon-name-part taxon-name-part-type="family">Juglanconidaceae</tp:taxon-name-part></tp:taxon-name>) selected as outgroup. <abbrev xmlns:xlink="http://www.w3.org/1999/xlink" xlink:title="Maximum Likelihood" id="ABBRID0EWDAK" xlink:type="simple">ML</abbrev> and MP bootstrap support above 50% are given at the first and second position, respectively, above or below the branches. Strain numbers are given following the taxon names; strains formatted in bold were sequenced in the current study. <italic><tp:taxon-name><tp:taxon-name-part taxon-name-part-type="genus" reg="Melanconis">Melanconis</tp:taxon-name-part></tp:taxon-name></italic> taxa occurring on <italic><tp:taxon-name><tp:taxon-name-part taxon-name-part-type="genus" reg="Alnus">Alnus</tp:taxon-name-part></tp:taxon-name></italic> are marked blue, those on <italic><tp:taxon-name><tp:taxon-name-part taxon-name-part-type="genus" reg="Betula">Betula</tp:taxon-name-part></tp:taxon-name></italic> in green. The broken branches to the outgroup were scaled to 10%.</p></caption><graphic xmlns:xlink="http://www.w3.org/1999/xlink" xlink:href="mycokeys-63-069-g001.jpg" position="float" orientation="portrait" xlink:type="simple" id="oo_384811.jpg"><uri content-type="original_file" xlink:type="simple">https://binary.pensoft.net/fig/384811</uri></graphic></fig></tp:treatment-sec><ref-list><ref id="B9"><mixed-citation xmlns:xlink="http://www.w3.org/1999/xlink" xlink:type="simple"><person-group><name name-style="western"><surname>Fan</surname><given-names>XL</given-names></name><name name-style="western"><surname>Du</surname><given-names>Z</given-names></name><name name-style="western"><surname>Liang</surname><given-names>Y</given-names></name><name name-style="western"><surname>Tian</surname><given-names>CM</given-names></name></person-group> (<year>2016</year>) <italic><tp:taxon-name><tp:taxon-name-part taxon-name-part-type="genus">Melanconis</tp:taxon-name-part></tp:taxon-name></italic> (<tp:taxon-name><tp:taxon-name-part taxon-name-part-type="family">Melanconidaceae</tp:taxon-name-part></tp:taxon-name>) associated with <italic><tp:taxon-name><tp:taxon-name-part taxon-name-part-type="genus">Betula</tp:taxon-name-part></tp:taxon-name></italic> spp. in China. Mycological Progress 15: 40. <ext-link xlink:type="simple" ext-link-type="doi" xlink:href="10.1007/s11557-016-1163-2">https://doi.org/10.1007/s11557-016-1163-2</ext-link></mixed-citation></ref></ref-list></tp:taxon-treatment>
