# Supplementary material for: The genus Melanconis (Diaporthales)
Source: MycoKeys. 2020 Mar 2;63:69–117. doi: 10.3897/mycokeys.63.49054 (PMC7062851; doi:10.3897/mycokeys.63.49054)
Supplement: XML Treatment for Melanconis groenlandica [file mycokeys.63.49054-treatment4.xml]

<!DOCTYPE tp:taxon-treatment
  PUBLIC "-//TaxonX//DTD Taxonomic Treatment Publishing DTD v0 20100105//EN" "tax-treatment-NSO.dtd">
<tp:taxon-treatment xmlns:tp="http://www.plazi.org/taxpub"><tp:treatment-meta><kwd-group><label>Taxon classification</label><kwd><named-content xmlns:xlink="http://www.w3.org/1999/xlink" content-type="kingdom">Fungi</named-content></kwd><kwd><named-content xmlns:xlink="http://www.w3.org/1999/xlink" content-type="order">Diaporthales</named-content></kwd><kwd><named-content xmlns:xlink="http://www.w3.org/1999/xlink" content-type="family">Melanconidaceae</named-content></kwd></kwd-group><mixed-citation publication-type="journal"><person-group><name><surname>Jaklitsch</surname><given-names>Walter M.</given-names></name><name><surname>Voglmayr</surname><given-names>Hermann</given-names></name></person-group><article-title>The genus <italic><tp:taxon-name><tp:taxon-name-part taxon-name-part-type="genus" reg="Melanconis">Melanconis</tp:taxon-name-part></tp:taxon-name></italic> (<tp:taxon-name><tp:taxon-name-part taxon-name-part-type="order">Diaporthales</tp:taxon-name-part></tp:taxon-name>)</article-title><source>MycoKeys</source><day>02</day><month>3</month><year>2020</year><volume>63</volume><fpage>69</fpage><lpage>117</lpage><pub-id pub-id-type="doi">10.3897/mycokeys.63.49054</pub-id></mixed-citation></tp:treatment-meta><tp:nomenclature><tp:taxon-name><object-id xmlns:xlink="http://www.w3.org/1999/xlink" content-type="arpha" xlink:type="simple">B5143FA8-EACB-5704-8D5A-FBDFCB2A0DEE</object-id>
              <tp:taxon-name-part taxon-name-part-type="genus" reg="Melanconis">Melanconis</tp:taxon-name-part>
              <tp:taxon-name-part taxon-name-part-type="species" reg="groenlandica">groenlandica</tp:taxon-name-part>
            </tp:taxon-name><tp:taxon-authority>(M. Bohn) L. Lombard &amp; Crous, in Lombard et al. Persoonia 36: 234 (2016).</tp:taxon-authority><tp:nomenclature-citation-list><tp:nomenclature-citation><tp:taxon-name>
                  <tp:taxon-name-part taxon-name-part-type="genus" reg="Myrothecium"/>
                  <tp:taxon-name-part taxon-name-part-type="species" reg="groenlandicum"/>
                </tp:taxon-name><comment>≡ <tp:taxon-name><tp:taxon-name-part taxon-name-part-type="genus" reg="Myrothecium">Myrothecium</tp:taxon-name-part> <tp:taxon-name-part taxon-name-part-type="species" reg="groenlandicum">groenlandicum</tp:taxon-name-part></tp:taxon-name> M. Bohn, Mycotaxon 46: 336 (1993) (Basionym). </comment></tp:nomenclature-citation></tp:nomenclature-citation-list></tp:nomenclature><tp:treatment-sec sec-type="type material" id="SECID0EHBCK"><title>Type material.</title><p><bold><italic>Holotype</italic></bold> (not examined): Greenland, Qaqortoq, (isolated from) twigs of <italic><tp:taxon-name><tp:taxon-name-part taxon-name-part-type="genus" reg="Betula">Betula</tp:taxon-name-part> <tp:taxon-name-part taxon-name-part-type="species" reg="nana">nana</tp:taxon-name-part></tp:taxon-name></italic>, July 1991, M. Bohn (C; dried culture UPSC 3416; isotype in UPS; living cultures CBS 116450 = UPSC 3407, UPSC 3416).</p></tp:treatment-sec><tp:treatment-sec sec-type="description" id="SECID0E4BCK"><title>Description</title><p>(after <xref ref-type="bibr" rid="B2">Bohn 1993</xref>): Colonies on PDA and <abbrev xmlns:xlink="http://www.w3.org/1999/xlink" xlink:title="malt extract agar" id="ABBRID0EHCCK" xlink:type="simple">MEA</abbrev> 30–33 mm after 10 d (52–62 mm after 20 d), appearing leathery, at first whitish to greyish, later becoming greyish-orange, particularly on <abbrev xmlns:xlink="http://www.w3.org/1999/xlink" xlink:title="malt extract agar" id="ABBRID0ELCCK" xlink:type="simple">MEA</abbrev>; margin superficial, entire on <abbrev xmlns:xlink="http://www.w3.org/1999/xlink" xlink:title="malt extract agar" id="ABBRID0EPCCK" xlink:type="simple">MEA</abbrev> but fimbriate to lobate on PDA; exudate and diffusible pigment absent; reverse greyish-orange, especially at the margin; brownish, thick-walled, chlamydospore-like swollen portions 6–18 µm diam. present. <italic>Conidiomata</italic> appearing after ca. 14 d as dark green pustules of various sizes, irregularly scattered over the colony surface, but sometimes arranged in concentric rings, particularly in old cultures, initially covered by mycelium but becoming almost black and shiny at later stages due to the mass of conidia; conidiomata sporodochial (acervular?), irregular, dark green, up to 2 mm diam., scattered, gregarious or coalescent, composed of a 50–70 µm high stroma of <italic>textura intricata</italic> and conidiophores. Marginal hyphae and setae absent. <italic>Conidiophores</italic> arising from the stroma, branched, septate, yellowish to brownish, ca. 40–75 µm × 2–4 µm. <italic>Conidiogenous cells</italic> cylindrical to subulate, 15–25 × 2–3 µm, arranged in verticils of 2–4 at the top of the conidiophore, sometimes also intercalary, provided with conspicuous, pigmented collarettes and producing conidia by percurrent growth. <italic>Conidia</italic> black and shiny in mass, olivaceous to brownish under the microscope, straight, cylindrical with rounded ends, sometimes slightly narrowing towards the base or apiculate, (9–)10–12(–15) × (5–)6(–7) µm, with smooth wall. Teleomorph not formed after 3 months incubation.</p><p><bold><italic>Culture</italic></bold> (own observations): Colony on <abbrev xmlns:xlink="http://www.w3.org/1999/xlink" xlink:title="malt extract agar" id="ABBRID0EEDCK" xlink:type="simple">MEA</abbrev> circular, first hyaline, turning and long remaining whitish, with age forming narrow concentric zones with tooth-like margins and turning pale brownish. Odour indistinct to unpleasant.</p></tp:treatment-sec><tp:treatment-sec sec-type="distribution" id="SECID0EIDCK"><title>Distribution and ecology.</title><p><italic><tp:taxon-name><tp:taxon-name-part taxon-name-part-type="genus" reg="Melanconis">Melanconis</tp:taxon-name-part> <tp:taxon-name-part taxon-name-part-type="species" reg="groenlandica">groenlandica</tp:taxon-name-part></tp:taxon-name></italic> is known from North America (Greenland, USA) and Japan from <italic><tp:taxon-name><tp:taxon-name-part taxon-name-part-type="genus" reg="Betula">Betula</tp:taxon-name-part> <tp:taxon-name-part taxon-name-part-type="species" reg="maximowicziana">maximowicziana</tp:taxon-name-part></tp:taxon-name></italic>, <italic><tp:taxon-name><tp:taxon-name-part taxon-name-part-type="genus" reg="Betula">B.</tp:taxon-name-part> <tp:taxon-name-part taxon-name-part-type="species" reg="nana">nana</tp:taxon-name-part></tp:taxon-name></italic> and <italic><tp:taxon-name><tp:taxon-name-part taxon-name-part-type="genus" reg="Betula">B.</tp:taxon-name-part> <tp:taxon-name-part taxon-name-part-type="species" reg="papyrifera">papyrifera</tp:taxon-name-part></tp:taxon-name></italic>.</p></tp:treatment-sec><tp:treatment-sec sec-type="Additional collections sequenced" id="SECID0E1ECK"><title>Additional collections sequenced.</title><p>Japan, Hokkaido, Sorachi, Furano, Hokkaido Experimental Forest of Univ. Tokyo, on <italic><tp:taxon-name><tp:taxon-name-part taxon-name-part-type="genus" reg="Betula">B.</tp:taxon-name-part> <tp:taxon-name-part taxon-name-part-type="species" reg="maximowicziana">maximowicziana</tp:taxon-name-part></tp:taxon-name></italic>, 25 Sep 1964, T. Kobayashi (TFM FPH2478, culture MAFF 410219 = M4-2, ME1). USA: New Hampshire, close to the top of Mount Washington, on <italic><tp:taxon-name><tp:taxon-name-part taxon-name-part-type="genus" reg="Betula">Betula</tp:taxon-name-part></tp:taxon-name></italic> sp., 28 Jul 2006, L. Mejia (BPI 879597; culture CBS 133339 = LCM 02.02 = ME13); New York, Adirondack High Peaks Region, Marcy Dam, on <italic><tp:taxon-name><tp:taxon-name-part taxon-name-part-type="genus" reg="Betula">Betula</tp:taxon-name-part> <tp:taxon-name-part taxon-name-part-type="species" reg="papyrifera">papyrifera</tp:taxon-name-part></tp:taxon-name></italic>, 2 Jun 2007, L. Mejia (BPI 881485; culture CBS 133341 = LCM191.01 = ME10); ibidem, same host, 9 Jun 2007, L. Mejia (BPI 881515; culture CBS 133340 = LCM 185.01).</p></tp:treatment-sec><tp:treatment-sec sec-type="notes" id="SECID0E4FCK"><title>Note.</title><p>This species was isolated as a putative endophyte from <italic><tp:taxon-name><tp:taxon-name-part taxon-name-part-type="genus" reg="Betula">Betula</tp:taxon-name-part> <tp:taxon-name-part taxon-name-part-type="species" reg="nana">nana</tp:taxon-name-part></tp:taxon-name></italic> and described from <abbrev xmlns:xlink="http://www.w3.org/1999/xlink" xlink:title="malt extract agar" id="ABBRID0EOGCK" xlink:type="simple">MEA</abbrev> and potato dextrose agar as a species of <italic><tp:taxon-name><tp:taxon-name-part taxon-name-part-type="genus" reg="Myrothecium">Myrothecium</tp:taxon-name-part></tp:taxon-name></italic>. In our phylogenetic analyses, three isolates from North America and one from Japan grouped with the ex-type isolate of <italic><tp:taxon-name><tp:taxon-name-part taxon-name-part-type="genus" reg="Melanconis">M.</tp:taxon-name-part> <tp:taxon-name-part taxon-name-part-type="species" reg="groenlandica">groenlandica</tp:taxon-name-part></tp:taxon-name></italic> with high support.</p></tp:treatment-sec><ref-list><ref id="B2"><mixed-citation xmlns:xlink="http://www.w3.org/1999/xlink" xlink:type="simple"><person-group><name name-style="western"><surname>Bohn</surname><given-names>M</given-names></name></person-group> (<year>1993</year>) <article-title><italic><tp:taxon-name><tp:taxon-name-part taxon-name-part-type="genus">Myrothecium</tp:taxon-name-part> <tp:taxon-name-part taxon-name-part-type="species">groenlandicum</tp:taxon-name-part></tp:taxon-name></italic> sp. nov., a presumed endophytic fungus of <italic><tp:taxon-name><tp:taxon-name-part taxon-name-part-type="genus">Betula</tp:taxon-name-part> <tp:taxon-name-part taxon-name-part-type="species">nana</tp:taxon-name-part></tp:taxon-name></italic>.</article-title><source>Mycotaxon</source><volume>46</volume>: <fpage>335</fpage>–<lpage>341</lpage>.</mixed-citation></ref></ref-list></tp:taxon-treatment>
