# Supplementary material for: The genus Melanconis (Diaporthales)
Source: MycoKeys. 2020 Mar 2;63:69–117. doi: 10.3897/mycokeys.63.49054 (PMC7062851; doi:10.3897/mycokeys.63.49054)
Supplement: XML Treatment for Melanconis itoana [file mycokeys.63.49054-treatment5.xml]

<!DOCTYPE tp:taxon-treatment
  PUBLIC "-//TaxonX//DTD Taxonomic Treatment Publishing DTD v0 20100105//EN" "tax-treatment-NSO.dtd">
<tp:taxon-treatment xmlns:tp="http://www.plazi.org/taxpub"><tp:treatment-meta><kwd-group><label>Taxon classification</label><kwd><named-content xmlns:xlink="http://www.w3.org/1999/xlink" content-type="kingdom">Fungi</named-content></kwd><kwd><named-content xmlns:xlink="http://www.w3.org/1999/xlink" content-type="order">Diaporthales</named-content></kwd><kwd><named-content xmlns:xlink="http://www.w3.org/1999/xlink" content-type="family">Melanconidaceae</named-content></kwd></kwd-group><mixed-citation publication-type="journal"><person-group><name><surname>Jaklitsch</surname><given-names>Walter M.</given-names></name><name><surname>Voglmayr</surname><given-names>Hermann</given-names></name></person-group><article-title>The genus <italic><tp:taxon-name><tp:taxon-name-part taxon-name-part-type="genus" reg="Melanconis">Melanconis</tp:taxon-name-part></tp:taxon-name></italic> (<tp:taxon-name><tp:taxon-name-part taxon-name-part-type="order">Diaporthales</tp:taxon-name-part></tp:taxon-name>)</article-title><source>MycoKeys</source><day>02</day><month>3</month><year>2020</year><volume>63</volume><fpage>69</fpage><lpage>117</lpage><pub-id pub-id-type="doi">10.3897/mycokeys.63.49054</pub-id></mixed-citation></tp:treatment-meta><tp:nomenclature><tp:taxon-name><object-id xmlns:xlink="http://www.w3.org/1999/xlink" content-type="arpha" xlink:type="simple">C9A1C7C8-4C22-5F69-B964-A8C79CE731AE</object-id>
              <tp:taxon-name-part taxon-name-part-type="genus" reg="Melanconis">Melanconis</tp:taxon-name-part>
              <tp:taxon-name-part taxon-name-part-type="species" reg="itoana">itoana</tp:taxon-name-part>
            </tp:taxon-name><tp:taxon-authority>Tak. Kobay., Bull. Govt Forest Exp. Stn Meguro 226: 19 (1970).</tp:taxon-authority></tp:nomenclature><tp:treatment-sec sec-type="type material" id="SECID0EHICK"><title>Type material.</title><p><bold><italic>Holotype</italic></bold>: Japan, Shizuoka, Fujinomiya, Mt. Fuji, on <italic><tp:taxon-name><tp:taxon-name-part taxon-name-part-type="genus" reg="Betula">Betula</tp:taxon-name-part> <tp:taxon-name-part taxon-name-part-type="species" reg="ermanii">ermanii</tp:taxon-name-part></tp:taxon-name></italic>, 6 Aug 1968, T. Kobayashi (TFM FPH3375; ex-type culture MAFF 410080 = LFP-M4-9 = ME8).</p></tp:treatment-sec><tp:treatment-sec sec-type="description" id="SECID0E4ICK"><title>Description.</title><p>See <xref ref-type="bibr" rid="B24">Kobayashi (1970)</xref> and <xref ref-type="bibr" rid="B9">Fan et al. (2016)</xref>.</p><p><bold><italic>Culture</italic></bold>: Colony on <abbrev xmlns:xlink="http://www.w3.org/1999/xlink" xlink:title="malt extract agar" id="ABBRID0ESJCK" xlink:type="simple">MEA</abbrev> circular, first hyaline, forming a white outer and brown inner zone, with radial stripes; conidiomata forming mostly in the inner zone. Odour indistinct.</p></tp:treatment-sec><tp:treatment-sec sec-type="notes" id="SECID0EWJCK"><title>Note.</title><p>This species occurs on <italic><tp:taxon-name><tp:taxon-name-part taxon-name-part-type="genus" reg="Betula">Betula</tp:taxon-name-part> <tp:taxon-name-part taxon-name-part-type="species" reg="ermanii">ermanii</tp:taxon-name-part></tp:taxon-name></italic> in Japan and <italic><tp:taxon-name><tp:taxon-name-part taxon-name-part-type="genus" reg="Betula">Betula</tp:taxon-name-part> <tp:taxon-name-part taxon-name-part-type="species" reg="albosinensis">albosinensis</tp:taxon-name-part></tp:taxon-name></italic> in China and is particularly well characterised by its long narrow fusoid conidia, which are more or less pointed at each end. It was originally described by <xref ref-type="bibr" rid="B24">Kobayashi (1970)</xref> in detail and the asexual morph was redescribed by <xref ref-type="bibr" rid="B9">Fan et al. (2016)</xref>, who gave slightly shorter measurements of conidia (12–13.5(–14) × 3.5–4(–4.5) μm). Our measurements of conidia are (13–)14.7–17.5(–20) × (3–)3.5–4.3(–4.7) µm, l/w (3–)3.6–4.7(– 5.4) (n = 100), upon examination of the holotype, which corresponds with <xref ref-type="bibr" rid="B24">Kobayashi (1970)</xref>. The Chinese accessions genetically differ significantly from the ex-type culture from Japan (Fig. <xref ref-type="fig" rid="F1">1</xref>) and may therefore merit separation.</p></tp:treatment-sec><tp:treatment-sec><!--Section generated to contain objects referenced in tp:taxon-treatment.--><fig id="F1" position="float" orientation="portrait"><object-id xmlns:xlink="http://www.w3.org/1999/xlink" content-type="doi" xlink:type="simple">10.3897/mycokeys.63.49054.figure1</object-id><object-id xmlns:xlink="http://www.w3.org/1999/xlink" content-type="arpha" xlink:type="simple">4483A5B4-3191-5988-AAFB-68475BE3B61D</object-id><label>Figure 1.</label><caption><p>Phylogram of the best <abbrev xmlns:xlink="http://www.w3.org/1999/xlink" xlink:title="Maximum Likelihood" id="ABBRID0EOCAK" xlink:type="simple">ML</abbrev> tree (lnL = −18240.558) revealed by RAxML from an analysis of the ITS-LSU-<italic>ms204</italic>-<italic><abbrev xmlns:xlink="http://www.w3.org/1999/xlink" xlink:title="RNA polymerase II subunit 2" id="ABBRID0EVCAK" xlink:type="simple">rpb2</abbrev></italic>-<italic><abbrev xmlns:xlink="http://www.w3.org/1999/xlink" xlink:title="translation elongation factor 1-alpha" id="ABBRID0E1CAK" xlink:type="simple">tef1</abbrev></italic>-<italic><abbrev xmlns:xlink="http://www.w3.org/1999/xlink" xlink:title="β-tubulin" id="ABBRID0E6CAK" xlink:type="simple">tub2</abbrev></italic> matrix of <italic><tp:taxon-name><tp:taxon-name-part taxon-name-part-type="genus" reg="Melanconis">Melanconis</tp:taxon-name-part></tp:taxon-name></italic>, with 5 species of <italic><tp:taxon-name><tp:taxon-name-part taxon-name-part-type="genus" reg="Juglanconis">Juglanconis</tp:taxon-name-part></tp:taxon-name></italic> (<tp:taxon-name><tp:taxon-name-part taxon-name-part-type="family">Juglanconidaceae</tp:taxon-name-part></tp:taxon-name>) selected as outgroup. <abbrev xmlns:xlink="http://www.w3.org/1999/xlink" xlink:title="Maximum Likelihood" id="ABBRID0EWDAK" xlink:type="simple">ML</abbrev> and MP bootstrap support above 50% are given at the first and second position, respectively, above or below the branches. Strain numbers are given following the taxon names; strains formatted in bold were sequenced in the current study. <italic><tp:taxon-name><tp:taxon-name-part taxon-name-part-type="genus" reg="Melanconis">Melanconis</tp:taxon-name-part></tp:taxon-name></italic> taxa occurring on <italic><tp:taxon-name><tp:taxon-name-part taxon-name-part-type="genus" reg="Alnus">Alnus</tp:taxon-name-part></tp:taxon-name></italic> are marked blue, those on <italic><tp:taxon-name><tp:taxon-name-part taxon-name-part-type="genus" reg="Betula">Betula</tp:taxon-name-part></tp:taxon-name></italic> in green. The broken branches to the outgroup were scaled to 10%.</p></caption><graphic xmlns:xlink="http://www.w3.org/1999/xlink" xlink:href="mycokeys-63-069-g001.jpg" position="float" orientation="portrait" xlink:type="simple" id="oo_384811.jpg"><uri content-type="original_file" xlink:type="simple">https://binary.pensoft.net/fig/384811</uri></graphic></fig></tp:treatment-sec><ref-list><ref id="B24"><mixed-citation xmlns:xlink="http://www.w3.org/1999/xlink" xlink:type="simple"><person-group><name name-style="western"><surname>Kobayashi</surname><given-names>T</given-names></name></person-group> (<year>1970</year>) <article-title>Taxonomic studies of Japanese <tp:taxon-name><tp:taxon-name-part taxon-name-part-type="family">Diaporthaceae</tp:taxon-name-part></tp:taxon-name> with special reference to their life-histories.</article-title><source>Bulletin of the Government Forest Experimental Station Meguro</source><volume>226</volume>: <fpage>1</fpage>–<lpage>242</lpage>.</mixed-citation></ref><ref id="B9"><mixed-citation xmlns:xlink="http://www.w3.org/1999/xlink" xlink:type="simple"><person-group><name name-style="western"><surname>Fan</surname><given-names>XL</given-names></name><name name-style="western"><surname>Du</surname><given-names>Z</given-names></name><name name-style="western"><surname>Liang</surname><given-names>Y</given-names></name><name name-style="western"><surname>Tian</surname><given-names>CM</given-names></name></person-group> (<year>2016</year>) <italic><tp:taxon-name><tp:taxon-name-part taxon-name-part-type="genus">Melanconis</tp:taxon-name-part></tp:taxon-name></italic> (<tp:taxon-name><tp:taxon-name-part taxon-name-part-type="family">Melanconidaceae</tp:taxon-name-part></tp:taxon-name>) associated with <italic><tp:taxon-name><tp:taxon-name-part taxon-name-part-type="genus">Betula</tp:taxon-name-part></tp:taxon-name></italic> spp. in China. Mycological Progress 15: 40. <ext-link xlink:type="simple" ext-link-type="doi" xlink:href="10.1007/s11557-016-1163-2">https://doi.org/10.1007/s11557-016-1163-2</ext-link></mixed-citation></ref></ref-list></tp:taxon-treatment>
