# Supplementary material for: The genus Melanconis (Diaporthales)
Source: MycoKeys. 2020 Mar 2;63:69–117. doi: 10.3897/mycokeys.63.49054 (PMC7062851; doi:10.3897/mycokeys.63.49054)
Supplement: XML Treatment for Melanconis larissae [file mycokeys.63.49054-treatment6.xml]

<!DOCTYPE tp:taxon-treatment
  PUBLIC "-//TaxonX//DTD Taxonomic Treatment Publishing DTD v0 20100105//EN" "tax-treatment-NSO.dtd">
<tp:taxon-treatment xmlns:tp="http://www.plazi.org/taxpub"><tp:treatment-meta><kwd-group><label>Taxon classification</label><kwd><named-content xmlns:xlink="http://www.w3.org/1999/xlink" content-type="kingdom">Fungi</named-content></kwd><kwd><named-content xmlns:xlink="http://www.w3.org/1999/xlink" content-type="order">Diaporthales</named-content></kwd><kwd><named-content xmlns:xlink="http://www.w3.org/1999/xlink" content-type="family">Melanconidaceae</named-content></kwd></kwd-group><mixed-citation publication-type="journal"><person-group><name><surname>Jaklitsch</surname><given-names>Walter M.</given-names></name><name><surname>Voglmayr</surname><given-names>Hermann</given-names></name></person-group><article-title>The genus <italic><tp:taxon-name><tp:taxon-name-part taxon-name-part-type="genus" reg="Melanconis">Melanconis</tp:taxon-name-part></tp:taxon-name></italic> (<tp:taxon-name><tp:taxon-name-part taxon-name-part-type="order">Diaporthales</tp:taxon-name-part></tp:taxon-name>)</article-title><source>MycoKeys</source><day>02</day><month>3</month><year>2020</year><volume>63</volume><fpage>69</fpage><lpage>117</lpage><pub-id pub-id-type="doi">10.3897/mycokeys.63.49054</pub-id></mixed-citation></tp:treatment-meta><tp:nomenclature><tp:taxon-name><object-id xmlns:xlink="http://www.w3.org/1999/xlink" content-type="arpha" xlink:type="simple">F825EFBE-AD44-5C5F-8AD3-BA5C8F3A027C</object-id>
              <tp:taxon-name-part taxon-name-part-type="genus" reg="Melanconis">Melanconis</tp:taxon-name-part>
              <tp:taxon-name-part taxon-name-part-type="species" reg="larissae">larissae</tp:taxon-name-part>
              <object-id xmlns:xlink="http://www.w3.org/1999/xlink" content-type="mycobank" xlink:type="simple">834108</object-id>
            </tp:taxon-name><tp:taxon-authority>Jaklitsch &amp; Voglmayr</tp:taxon-authority><tp:taxon-status xmlns:xlink="http://www.w3.org/1999/xlink" xlink:type="simple">sp. nov.</tp:taxon-status><xref ref-type="fig" rid="F5">Figure 5</xref></tp:nomenclature><tp:treatment-sec sec-type="diagnosis" id="SECID0EPMCK"><title>Diagnosis.</title><p><italic><tp:taxon-name><tp:taxon-name-part taxon-name-part-type="genus" reg="Melanconis">Melanconis</tp:taxon-name-part> <tp:taxon-name-part taxon-name-part-type="species" reg="larissae">larissae</tp:taxon-name-part></tp:taxon-name></italic> differs from <italic><tp:taxon-name><tp:taxon-name-part taxon-name-part-type="genus" reg="Melanconis">M.</tp:taxon-name-part> <tp:taxon-name-part taxon-name-part-type="species" reg="stilbostoma">stilbostoma</tp:taxon-name-part></tp:taxon-name></italic> by α-conidia having a broad diffuse light-coloured zone.</p></tp:treatment-sec><tp:treatment-sec sec-type="type material" id="SECID0ELNCK"><title>Type material.</title><p><bold><italic>Holotype</italic>.</bold> USA, New York, Adirondack Mts., Cranberry Lake, on <italic><tp:taxon-name><tp:taxon-name-part taxon-name-part-type="genus" reg="Betula">Betula</tp:taxon-name-part></tp:taxon-name></italic> sp., 13 Jun 2002, L. Vasilyeva (BPI 870998; ex-type culture CBS 123196 = A.R. 3886, ME7).</p></tp:treatment-sec><tp:treatment-sec sec-type="etymology" id="SECID0E4NCK"><title>Etymology.</title><p>Named after the collector Larissa Vasilyeva.</p><fig id="F5" position="float" orientation="portrait"><object-id xmlns:xlink="http://www.w3.org/1999/xlink" content-type="doi" xlink:type="simple">10.3897/mycokeys.63.49054.figure5</object-id><object-id xmlns:xlink="http://www.w3.org/1999/xlink" content-type="arpha" xlink:type="simple">9586E083-9927-519C-8369-794103A1ED81</object-id><label>Figure 5.</label><caption><p><italic><tp:taxon-name><tp:taxon-name-part taxon-name-part-type="genus" reg="Melanconis">Melanconis</tp:taxon-name-part> <tp:taxon-name-part taxon-name-part-type="species" reg="larissae">larissae</tp:taxon-name-part></tp:taxon-name></italic> holotype (BPI 870998) <bold>a–o</bold> sexual morph <bold>a, b</bold> ectostromatic discs <bold>c, d</bold> cross sections showing white upper and yellow lower parts of central columns, ostiolar necks and perithecia <bold>e–g</bold> asci <bold>h–o</bold> ascospores <bold>f, g</bold> in aqueous Congo Red <bold>p–y</bold> asexual morph <bold>p</bold> conidial deposit <bold>q</bold> conidioma in cross section <bold>r, s</bold> conidiophores and conidiogenous cells (showing annellations in <bold>s</bold>) <bold>t–y</bold> α-conidia <bold>r–y</bold> in 3% KOH. Scale bars: 500 µm (<bold>a–d, p, q)</bold>, 15 µm (<bold>e–g</bold>), 7 µm (<bold>h–o, r</bold>), 5 µm (<bold>s–y</bold>).</p></caption><graphic xmlns:xlink="http://www.w3.org/1999/xlink" xlink:href="mycokeys-63-069-g005.jpg" position="float" orientation="portrait" xlink:type="simple" id="oo_384815.jpg"><uri content-type="original_file" xlink:type="simple">https://binary.pensoft.net/fig/384815</uri></graphic></fig></tp:treatment-sec><tp:treatment-sec sec-type="description" id="SECID0E3PCK"><title>Description.</title><p><bold><italic>Sexual morph</italic></bold>: <italic>Pseudostromata</italic> 1.8–2.7 mm diam., scattered to aggregated, not or only scarcely projecting from the bark surface, pulvinate, circular to elliptical in outline; consisting of an ectostromatic disc and perithecia embedded in an entostroma around a central column and sometimes conidial locules present on the ostiolar level. <italic>Ectostromatic discs</italic> 0.5–1.4 mm diam. or long, slightly projecting, fusoid to circular, flat or concave, white to yellow, often concealed by ostioles; central column beneath disc brightly white at upper levels, yellow amongst ostiolar necks at lower levels, consisting of hyaline hyphae and colourless crystals. <italic>Ostiolar necks</italic> cylindrical, laterally or centrally attached on perithecia, convergent and irregularly inserted in the disc; visible part (88–)130–204(–230) µm (n = 32) diam., 1–12 per disc, black, subglobose to subconical with flat or pointed tips, projecting to 200 µm. <italic>Entostroma</italic> consisting of hyaline hyphae and bark cells. <italic>Perithecia</italic> (420–)490–650(–690) µm (n = 14) diam., arranged in valsoid configuration around and below central column, globose to subglobose, collapsing up- or laterally inwards upon drying. <italic>Peridium</italic> pseudoparenchymatous, consisting of a dark brown small-celled outer and a hyaline to brownish, large-celled inner layer. <italic>Hamathecium</italic> absent at maturity. <italic>Asci</italic> floating free at maturity, (69–)84–106(–117) × (11–)13–17.5(–19.7) µm (n = 22), fusoid to oblong, with an apical ring distinct in water and staining in Congo Red, but invisible or indistinct in 3% KOH, containing (2–)4–8 ascospores in biseriate or obliquely uniseriate arrangement. <italic>Ascospores</italic> (14.8–)17–21.5(–25) × (5.8–)6.5–8.3(–9.7) µm, l/w (1.9–)2.3–3(–3.7) (n = 93), ellipsoid to subfusoid, symmetric or inequilateral, bicellular, hyaline, dilute brownish when old, slightly constricted at the central to slightly eccentric septum, thick-walled, becoming verruculose with age, devoid of appendages.</p><p><bold><italic>Asexual morph</italic></bold> acervular, intermingled with pseudostromata of the sexual morph or developing separately, conspicuous. First white tissue (central column) forming within the bark, becoming surrounded by a yellow margin and narrow whitish to yellowish discs emerging through bark cracks, followed by the production of conidia in olivaceous to dark brown chambers. <italic>Conidiomata</italic> 1.3–2.7 mm diam., pulvinate, more or less circular in outline, scattered or crowded. <italic>Covering discs</italic> 0.25–1.2 mm long, narrowly fusoid or longish to circular, flat to convex, whitish to yellowish, becoming obscured by large, coppery to olivaceous brown conidial deposits 1–4 mm diam., projecting to 1.2 mm, also confluent from two or several conidiomata; discs and pulvinate or conical columns beneath consisting of <italic>textura intricata</italic> of hyaline hyphae and numerous colourless crystals, becoming brittle with age. <italic>Conidiophores</italic> emerging around the central column from a pseudoparenchymatous base, ca. 40–70 µm long, filiform, branched near the base and usually 1–3 fold asymmetrically at higher levels, first hyaline, turning brown from their tips; terminal <italic>conidiogenous cells</italic> (10.5–)14.5–28(–36.5) × (1.7–)2.5–3.5(–4.2) µm (n = 70), cylindrical and often widened towards base, with funnel-shaped collarette and up to 5 or 6 annellations, densely arranged, repetitive, producing α-conidia. <italic>Conidia</italic> (9.7–)11–13(–14.5) × (6.5–)7.7–9(–9.5) µm, l/w (1.1–)1.3–1.6(–2.2) (n = 66), oval, subglobose to drop-like, unicellular, dark brown, thick-walled, with a broad lighter coloured median zone and a small scar, smooth. No β-conidia detected.</p><p><bold><italic>Culture</italic></bold>: Colony on <abbrev xmlns:xlink="http://www.w3.org/1999/xlink" xlink:title="malt extract agar" id="ABBRID0ETRCK" xlink:type="simple">MEA</abbrev> at room temperature circular, dense, first hyaline, turning rosy. Odour indistinct to musty.</p></tp:treatment-sec><tp:treatment-sec sec-type="distribution" id="SECID0EXRCK"><title>Distribution and ecology.</title><p><italic><tp:taxon-name><tp:taxon-name-part taxon-name-part-type="genus" reg="Melanconis">Melanconis</tp:taxon-name-part> <tp:taxon-name-part taxon-name-part-type="species" reg="larissae">larissae</tp:taxon-name-part></tp:taxon-name></italic> is known from a single specimen collected in New York State from an unidentified species of <italic><tp:taxon-name><tp:taxon-name-part taxon-name-part-type="genus" reg="Betula">Betula</tp:taxon-name-part></tp:taxon-name></italic>.</p></tp:treatment-sec><tp:treatment-sec sec-type="notes" id="SECID0EPSCK"><title>Notes.</title><p>The description of this taxon is based on a single specimen with over-mature sexual morph and well-developed asexual morph with thick masses of conidia. <italic><tp:taxon-name><tp:taxon-name-part taxon-name-part-type="genus" reg="Melanconis">Melanconis</tp:taxon-name-part> <tp:taxon-name-part taxon-name-part-type="species" reg="larissae">larissae</tp:taxon-name-part></tp:taxon-name></italic> differs from <italic><tp:taxon-name><tp:taxon-name-part taxon-name-part-type="genus" reg="Melanconis">M.</tp:taxon-name-part> <tp:taxon-name-part taxon-name-part-type="species" reg="stilbostoma">stilbostoma</tp:taxon-name-part></tp:taxon-name></italic> by the broad light-coloured zone of its conidia. No β-conidia have been detected in this specimen, but oblong to ellipsoid, hyaline to dilute brownish conidia 5–9 × 1.7–5 µm, which we interpret as immature α-conidia.</p></tp:treatment-sec></tp:taxon-treatment>
