# Supplementary material for: The genus Melanconis (Diaporthales)
Source: MycoKeys. 2020 Mar 2;63:69–117. doi: 10.3897/mycokeys.63.49054 (PMC7062851; doi:10.3897/mycokeys.63.49054)
Supplement: XML Treatment for Melanconis marginalis subsp. europaea [file mycokeys.63.49054-treatment8.xml]

<!DOCTYPE tp:taxon-treatment
  PUBLIC "-//TaxonX//DTD Taxonomic Treatment Publishing DTD v0 20100105//EN" "tax-treatment-NSO.dtd">
<tp:taxon-treatment xmlns:tp="http://www.plazi.org/taxpub"><tp:treatment-meta><kwd-group><label>Taxon classification</label><kwd><named-content xmlns:xlink="http://www.w3.org/1999/xlink" content-type="kingdom">Fungi</named-content></kwd><kwd><named-content xmlns:xlink="http://www.w3.org/1999/xlink" content-type="order">Diaporthales</named-content></kwd><kwd><named-content xmlns:xlink="http://www.w3.org/1999/xlink" content-type="family">Melanconidaceae</named-content></kwd></kwd-group><mixed-citation publication-type="journal"><person-group><name><surname>Jaklitsch</surname><given-names>Walter M.</given-names></name><name><surname>Voglmayr</surname><given-names>Hermann</given-names></name></person-group><article-title>The genus <italic><tp:taxon-name><tp:taxon-name-part taxon-name-part-type="genus" reg="Melanconis">Melanconis</tp:taxon-name-part></tp:taxon-name></italic> (<tp:taxon-name><tp:taxon-name-part taxon-name-part-type="order">Diaporthales</tp:taxon-name-part></tp:taxon-name>)</article-title><source>MycoKeys</source><day>02</day><month>3</month><year>2020</year><volume>63</volume><fpage>69</fpage><lpage>117</lpage><pub-id pub-id-type="doi">10.3897/mycokeys.63.49054</pub-id></mixed-citation></tp:treatment-meta><tp:nomenclature><tp:taxon-name><object-id xmlns:xlink="http://www.w3.org/1999/xlink" content-type="arpha" xlink:type="simple">3D3B8B2D-87A7-57C0-9C66-6025066F1EC7</object-id>
              <tp:taxon-name-part taxon-name-part-type="genus" reg="Melanconis">Melanconis</tp:taxon-name-part>
              <tp:taxon-name-part taxon-name-part-type="species" reg="marginalis">marginalis</tp:taxon-name-part>
              <tp:taxon-name-part taxon-name-part-type="infraspecific-rank">subsp.</tp:taxon-name-part>
              <tp:taxon-name-part taxon-name-part-type="subspecies" reg="europaea">europaea</tp:taxon-name-part>
              <object-id xmlns:xlink="http://www.w3.org/1999/xlink" content-type="mycobank" xlink:type="simple">834109</object-id>
            </tp:taxon-name><tp:taxon-authority>Jaklitsch &amp; Voglmayr</tp:taxon-authority><tp:taxon-status xmlns:xlink="http://www.w3.org/1999/xlink" xlink:type="simple">subsp. nov.</tp:taxon-status><xref ref-type="fig" rid="F6">Figures 6</xref><xref ref-type="fig" rid="F7">, 7</xref></tp:nomenclature><tp:treatment-sec sec-type="diagnosis" id="SECID0EL3CK"><title>Diagnosis.</title><p>This subspecies of <italic><tp:taxon-name><tp:taxon-name-part taxon-name-part-type="genus" reg="Melanconis">Melanconis</tp:taxon-name-part> <tp:taxon-name-part taxon-name-part-type="species" reg="marginalis">marginalis</tp:taxon-name-part></tp:taxon-name></italic> occurs in Europe and differs from the American subsp. <tp:taxon-name><tp:taxon-name-part taxon-name-part-type="genus" reg="Melanconis"/><tp:taxon-name-part taxon-name-part-type="species" reg="marginalis"/><tp:taxon-name-part taxon-name-part-type="subspecies" reg="marginalis">marginalis</tp:taxon-name-part></tp:taxon-name> phylogenetically and by slightly larger asci, ascospores and ascospore appendages.</p></tp:treatment-sec><tp:treatment-sec sec-type="type material" id="SECID0EI4CK"><title>Type material.</title><p><bold><italic>Holotype</italic>.</bold> Austria, Steiermark, Judenburg, Pusterwald, Hinterwinkel, grid square 8651/4, on <italic><tp:taxon-name><tp:taxon-name-part taxon-name-part-type="genus" reg="Alnus">Alnus</tp:taxon-name-part> <tp:taxon-name-part taxon-name-part-type="species" reg="incana">incana</tp:taxon-name-part></tp:taxon-name></italic>, 11 Jun 2011, H. Voglmayr (<named-content xmlns:xlink="http://www.w3.org/1999/xlink" content-type="dwc:institutional_code" xlink:type="simple">WU</named-content> 31888, culture CBS 131692 = MAI).</p></tp:treatment-sec><tp:treatment-sec sec-type="etymology" id="SECID0EG5CK"><title>Etymology.</title><p>For its occurrence in Europe.</p><fig id="F6" position="float" orientation="portrait"><object-id xmlns:xlink="http://www.w3.org/1999/xlink" content-type="doi" xlink:type="simple">10.3897/mycokeys.63.49054.figure6</object-id><object-id xmlns:xlink="http://www.w3.org/1999/xlink" content-type="arpha" xlink:type="simple">5C848204-184F-5BD6-B6DC-5D3E8A3A6411</object-id><label>Figure 6.</label><caption><p><tp:taxon-name><tp:taxon-name-part taxon-name-part-type="genus" reg="Melanconis">Melanconis</tp:taxon-name-part> <tp:taxon-name-part taxon-name-part-type="species" reg="marginalis">marginalis</tp:taxon-name-part> <tp:taxon-name-part taxon-name-part-type="infraspecific-rank">subsp.</tp:taxon-name-part> <tp:taxon-name-part taxon-name-part-type="subspecies" reg="europaea">europaea</tp:taxon-name-part></tp:taxon-name>. Sexual morph <bold>a</bold> pseudostroma in face view <bold>b, c</bold> ectostromatic discs <bold>d</bold> subglobose visible part of ostiolar necks <bold>e, f</bold> cross sections (<bold>e</bold> showing central column and marginal ostioles <bold>f</bold> showing central column and perithecia) <bold>g</bold> vertical section showing central column and two perithecia <bold>h–p</bold> asci <bold>q–y</bold> ascospores <bold>m–p</bold> in aqueous Congo Red <bold>a</bold><named-content xmlns:xlink="http://www.w3.org/1999/xlink" content-type="dwc:institutional_code" xlink:type="simple">WU</named-content> 31890 = MAV1 <bold>b–g, j, n, q, s, t, w–y</bold> holotype <named-content xmlns:xlink="http://www.w3.org/1999/xlink" content-type="dwc:institutional_code" xlink:type="simple">WU</named-content> 31888 = MAI <bold>h, i, m</bold><named-content xmlns:xlink="http://www.w3.org/1999/xlink" content-type="dwc:institutional_code" xlink:type="simple">WU</named-content> 37045 = D158 <bold>k, r</bold><named-content xmlns:xlink="http://www.w3.org/1999/xlink" content-type="dwc:institutional_code" xlink:type="simple">WU</named-content> 36699 <bold>l, p</bold><named-content xmlns:xlink="http://www.w3.org/1999/xlink" content-type="dwc:institutional_code" xlink:type="simple">WU</named-content> 31172 <bold>o</bold><named-content xmlns:xlink="http://www.w3.org/1999/xlink" content-type="dwc:institutional_code" xlink:type="simple">WU</named-content> 29888 <bold>u</bold><named-content xmlns:xlink="http://www.w3.org/1999/xlink" content-type="dwc:institutional_code" xlink:type="simple">WU</named-content> 31889 = MAV <bold>v</bold><named-content xmlns:xlink="http://www.w3.org/1999/xlink" content-type="dwc:institutional_code" xlink:type="simple">WU</named-content> 38243. Scale bars: 1 mm (<bold>a, f</bold>), 500 µm (<bold>b, c, e, g</bold>), 150 µm (<bold>d</bold>), 10 µm (<bold>h–q, t</bold>), 7 µm (<bold>r, s, u–y</bold>).</p></caption><graphic xmlns:xlink="http://www.w3.org/1999/xlink" xlink:href="mycokeys-63-069-g006.jpg" position="float" orientation="portrait" xlink:type="simple" id="oo_384816.jpg"><uri content-type="original_file" xlink:type="simple">https://binary.pensoft.net/fig/384816</uri></graphic></fig><fig id="F7" position="float" orientation="portrait"><object-id xmlns:xlink="http://www.w3.org/1999/xlink" content-type="doi" xlink:type="simple">10.3897/mycokeys.63.49054.figure7</object-id><object-id xmlns:xlink="http://www.w3.org/1999/xlink" content-type="arpha" xlink:type="simple">4733C9EF-128F-517C-AB0E-81C697DE531F</object-id><label>Figure 7.</label><caption><p><tp:taxon-name><tp:taxon-name-part taxon-name-part-type="genus" reg="Melanconis">Melanconis</tp:taxon-name-part> <tp:taxon-name-part taxon-name-part-type="species" reg="marginalis">marginalis</tp:taxon-name-part> <tp:taxon-name-part taxon-name-part-type="infraspecific-rank">subsp.</tp:taxon-name-part> <tp:taxon-name-part taxon-name-part-type="subspecies" reg="europaea">europaea</tp:taxon-name-part></tp:taxon-name>. Asexual morph <bold>a, b</bold> conidiomata and conidial deposits in face view <bold>c</bold> conidioma with β-conidia in cross section <bold>d</bold> conidioma with α-conidia in vertical section <bold>e–h</bold> conidiophores and conidiogenous cells (producing α-conidia in <bold>e, f</bold>, β-conidia in <bold>g, h</bold>) <bold>i–p</bold> α-conidia <bold>q–t</bold> β-conidia <bold>e–t</bold> in 3% KOH <bold>a, b, d–f, i–k, q–s</bold><named-content xmlns:xlink="http://www.w3.org/1999/xlink" content-type="dwc:institutional_code" xlink:type="simple">WU</named-content> 37044 = D157 <bold>c, g, h, l, t</bold><named-content xmlns:xlink="http://www.w3.org/1999/xlink" content-type="dwc:institutional_code" xlink:type="simple">WU</named-content> 31893 <bold>m</bold><named-content xmlns:xlink="http://www.w3.org/1999/xlink" content-type="dwc:institutional_code" xlink:type="simple">WU</named-content> 31891 = W.J. 1542 <bold>n</bold><named-content xmlns:xlink="http://www.w3.org/1999/xlink" content-type="dwc:institutional_code" xlink:type="simple">WU</named-content> 31888 = MAI <bold>o, p</bold><named-content xmlns:xlink="http://www.w3.org/1999/xlink" content-type="dwc:institutional_code" xlink:type="simple">WU</named-content> 31889 = MAV. Scale bars: 500 µm (<bold>a–d</bold>), 5 µm (<bold>e–t</bold>).</p></caption><graphic xmlns:xlink="http://www.w3.org/1999/xlink" xlink:href="mycokeys-63-069-g007.jpg" position="float" orientation="portrait" xlink:type="simple" id="oo_384817.jpg"><uri content-type="original_file" xlink:type="simple">https://binary.pensoft.net/fig/384817</uri></graphic></fig></tp:treatment-sec><tp:treatment-sec sec-type="description" id="SECID0E4FDK"><title>Description.</title><p><bold><italic>Sexual morph</italic></bold>: <italic>Pseudostromata</italic> 1.5–3.6 mm diam., usually conspicuous and numerous, scattered to tightly aggregated, forming pustules, pulvinate, circular to elliptical in outline, typically elevated beyond bark surface; consisting of an ectostromatic disc and perithecia embedded in an entostroma around a central column. <italic>Ectostromatic discs</italic> 0.5–2.1 diam. or long, discrete, less commonly confluent, bright white to yellowish, turning brownish with age, variable, fusoid, elliptic or circular in outline, flat, convex, concave, entire or coarsely fissured and crumbly, projecting up to 1 mm including projecting part of the pseudostroma; central column beneath disc whitish to yellowish, consisting of hyaline hyphae and colourless crystals. <italic>Ostiolar necks</italic> cylindrical, laterally attached on perithecia, centrally attached only on centrally arranged perithecia, convergent in the disc margin or crowded at the ends of fusoid discs, 1–25(–35) per disc. Visible part of the ostiolar necks (53–)103–167(–212) µm (n = 90) diam., black or brown with black tips, usually circular in section, sometimes plane with the disc, but much more frequently papillate and projecting to 250 µm, often resembling minute perithecia with pointed tips or discoid with depressed centre to nearly ring-like, sometimes conical to bristle-like and projecting to 0.4 mm. <italic>Entostroma</italic> bark coloured, not or only slightly paler than the surrounding bark, consisting of bark cells and some light-coloured hyphae. <italic>Perithecia</italic> (450–)515–680(–810) µm (n = 58) diam., arranged in valsoid configuration around and below central column, globose to subglobose, collapsing up- or laterally inwards upon drying. Peridium pseudoparenchymatous, consisting of a dark brown small-celled outer and a hyaline to brownish, large-celled inner layer. <italic>Hamathecium</italic> of broad multiguttulate paraphyses, collapsing, dissolving and usually absent amongst mature asci. <italic>Asci</italic> floating free at maturity, (52–)68–85(–98) × (8.7–)10.5–15.5(–18.7) µm (n = 126), narrowly fusoid to oblong or narrowly ellipsoid, with an apical ring distinct in water and staining in Congo Red, but invisible or indistinct in 3% KOH, containing 8 biseriate or obliquely uniseriate ascospores. <italic>Ascospores</italic> (13.8–)17–20(–22.8) × (3.5–)4.7–6.5(–7.7) µm, l/w (2.5–)2.9–3.8(–5.5) (n = 242), hyaline, mostly oblong or narrowly ellipsoid, sometimes broadly ellipsoid upon release, symmetric or inequilateral, bicellular with nearly equal cells, slightly or strongly constricted at the median septum, multiguttulate or with few large and several small guttules when fresh, with a short and broad, rounded, sometimes tapering, angular or bell-shaped and typically terminally truncate appendage (1.8–)2.7–4.7(–8.4) × (2–)2.5–4(–5.5) µm, l/w (0.4–)0.9–1.5(–2.8) (n = 318), at one or both ends becoming invisible in 3% KOH and Congo Red after release.</p><p><bold><italic>Asexual morph</italic></bold> acervular, intermingled with pseudostromata of the sexual morph or more frequently developing separately, usually inconspicuous, but sometimes becoming conspicuous due to greyish-brown to dark brown conidial deposits 0.2–0.6 mm diam., rarely confluent from 2 conidiomata and then up to more than 1 cm long. First, white to yellow tissue (central column) forming within the bark, becoming visible by pustulate bark and narrow whitish to yellowish or brownish slit-like discs emerging through bark cracks, usually first followed by the production of β-conidia in olivaceous chambers and later α-conidia on the same or similar conidiophores turning the contents brown and oozing out from ends of the discs or perithecia of the sexual morph formed below the acervulus. <italic>Conidiomata</italic> 1–2 mm diam., pulvinate, more or less circular in outline, scattered or aggregated in lines. <italic>Covering discs</italic> 0.3–0.9(–1.6) mm (n = 45) long, narrowly fusoid or longish to rounded, plane to convex, becoming covered and obscured by conidial deposits; discs and pulvinate or conical columns beneath, consisting of compact <italic>textura intricata</italic> of hyaline hyphae and numerous colourless crystals. <italic>Conidiophores</italic> emerging around the central column or directly on bark in dense palisades, up to ca. 50 µm long, filiform, branched near the base or sometimes 1–2 fold asymmetrically at higher levels, hyaline, turning brown from their tips; terminal conidiogenous cells (10–)14.5–23(–27) × (1.8–)2.3–3.5(–5) µm (n = 90), cylindrical and often widened in the middle or towards base and at the funnel-shaped tips beyond its width, with up to 3 annellations, producing β-conidia and/or α-conidia. <italic>Conidia</italic> dimorphic, α-conidia (9–)11–14(–16.3) × (3.2–)4.5–5.5(–6.2) µm, l/w (1.7–)2.2–2.9(–3.6) (n = 172), first hyaline, soon turning pale to medium brown or greyish-brown, unicellular, mostly fusoid, but also oblong, oval or ellipsoid, straight, less commonly slightly curved, upper end usually subacute and sometimes elongated, lower end narrowly truncate, containing several guttules, smooth; β-<italic>conidia</italic> (8–)9–11.5(–12.7) × (2–)2.5–3(–3.3) µm, l/w (2.8–)3.3–4.6(–5.8) (n = 39), hyaline to dilute brownish, unicellular, oblong to cylindrical, straight or slightly curved, thick-walled in water, with few guttules to eguttulate, smooth.</p><p><bold><italic>Culture</italic></bold>: Colony on <abbrev xmlns:xlink="http://www.w3.org/1999/xlink" xlink:title="corn meal dextrose" id="ABBRID0ESHDK" xlink:type="simple">CMD</abbrev> at 16 °C first hyaline, partly or entirely turning brownish or ochre, either covered by a dense white mat of aerial hyphae or not, sometimes becoming indistinctly zonate, sometimes forming irregularly disposed conidiomata; on <abbrev xmlns:xlink="http://www.w3.org/1999/xlink" xlink:title="malt extract agar" id="ABBRID0EWHDK" xlink:type="simple">MEA</abbrev> at room temperature, first hyaline to whitish, soon forming a few broad zones with uneven margins forming teeth, the latter partly turning brown.</p></tp:treatment-sec><tp:treatment-sec sec-type="distribution" id="SECID0E1HDK"><title>Distribution and ecology.</title><p>Common on <italic><tp:taxon-name><tp:taxon-name-part taxon-name-part-type="genus" reg="Alnus">Alnus</tp:taxon-name-part> <tp:taxon-name-part taxon-name-part-type="species" reg="alnobetula">alnobetula</tp:taxon-name-part></tp:taxon-name></italic> (syn. <italic><tp:taxon-name><tp:taxon-name-part taxon-name-part-type="genus" reg="Alnus">A.</tp:taxon-name-part> <tp:taxon-name-part taxon-name-part-type="species" reg="viridis">viridis</tp:taxon-name-part></tp:taxon-name></italic>) and <italic><tp:taxon-name><tp:taxon-name-part taxon-name-part-type="genus" reg="Alnus">A.</tp:taxon-name-part> <tp:taxon-name-part taxon-name-part-type="species" reg="incana">incana</tp:taxon-name-part></tp:taxon-name></italic> in mountainous areas of Central and Eastern Europe (confirmed for Austria, the Czech Republic fide <xref ref-type="bibr" rid="B34">Podlahová 1973</xref>, Romania fide <xref ref-type="bibr" rid="B46">Szász 1966</xref> and Switzerland fide <xref ref-type="bibr" rid="B39">Sieber et al. 1991</xref>).</p></tp:treatment-sec><tp:treatment-sec sec-type="material" id="SECID0ENJDK"><title>Other material examined.</title><p>Austria, Burgenland, Forchtenstein, Kohlstatt, on <italic><tp:taxon-name><tp:taxon-name-part taxon-name-part-type="genus" reg="Alnus">Alnus</tp:taxon-name-part> <tp:taxon-name-part taxon-name-part-type="species" reg="incana">incana</tp:taxon-name-part></tp:taxon-name></italic>, 24 Sep 2016, H. Voglmayr &amp; W. Jaklitsch (<named-content xmlns:xlink="http://www.w3.org/1999/xlink" content-type="dwc:institutional_code" xlink:type="simple">WU</named-content> 37046, culture D257); Kärnten, Hüttenberg, Knappenberg, grid square 9053/3, on <italic><tp:taxon-name><tp:taxon-name-part taxon-name-part-type="genus" reg="Alnus">Alnus</tp:taxon-name-part> <tp:taxon-name-part taxon-name-part-type="species" reg="alnobetula">alnobetula</tp:taxon-name-part></tp:taxon-name></italic>, 10 Jun 1992, W. Jaklitsch (<named-content xmlns:xlink="http://www.w3.org/1999/xlink" content-type="dwc:institutional_code" xlink:type="simple">WU</named-content> 15093); Niederösterreich, Aspangberg-St. Peter, Mariensee, grid square 8461/4, on <italic><tp:taxon-name><tp:taxon-name-part taxon-name-part-type="genus" reg="Alnus">Alnus</tp:taxon-name-part> <tp:taxon-name-part taxon-name-part-type="species" reg="alnobetula">alnobetula</tp:taxon-name-part></tp:taxon-name></italic>, 23 Sep 2009, H. Voglmayr (<named-content xmlns:xlink="http://www.w3.org/1999/xlink" content-type="dwc:institutional_code" xlink:type="simple">WU</named-content> 29888); Steiermark, Hartberg, Pinggau, Schaueregg, Alte Glashütte, on <italic><tp:taxon-name><tp:taxon-name-part taxon-name-part-type="genus" reg="Alnus">Alnus</tp:taxon-name-part> <tp:taxon-name-part taxon-name-part-type="species" reg="alnobetula">alnobetula</tp:taxon-name-part></tp:taxon-name></italic>, 28 Jul 2012, W. Jaklitsch &amp; H. Voglmayr (<named-content xmlns:xlink="http://www.w3.org/1999/xlink" content-type="dwc:institutional_code" xlink:type="simple">WU</named-content> 38243); Judenburg, Pusterwald, grid square 8652/3, on <italic><tp:taxon-name><tp:taxon-name-part taxon-name-part-type="genus" reg="Alnus">Alnus</tp:taxon-name-part> <tp:taxon-name-part taxon-name-part-type="species" reg="alnobetula">alnobetula</tp:taxon-name-part></tp:taxon-name></italic>, 11 Jun 2011, H. Voglmayr (<named-content xmlns:xlink="http://www.w3.org/1999/xlink" content-type="dwc:institutional_code" xlink:type="simple">WU</named-content> 31890, culture MAV1); Liezen, Kleinsölk, walking path between Breitlahnhütte and Schwarzensee, grid square 8649/3, on <italic><tp:taxon-name><tp:taxon-name-part taxon-name-part-type="genus" reg="Alnus">Alnus</tp:taxon-name-part> <tp:taxon-name-part taxon-name-part-type="species" reg="alnobetula">alnobetula</tp:taxon-name-part></tp:taxon-name></italic>, 6 Aug 2003, W. Jaklitsch W.J. 2296 (BPI 843621; culture CBS 121480 = A.R. 4013); St. Nikolai im Sölktal, Sölker Paß, grid square 8750/1, on <italic><tp:taxon-name><tp:taxon-name-part taxon-name-part-type="genus" reg="Alnus">Alnus</tp:taxon-name-part> <tp:taxon-name-part taxon-name-part-type="species" reg="alnobetula">alnobetula</tp:taxon-name-part></tp:taxon-name></italic>, 14 Jun 2011, H. Voglmayr (<named-content xmlns:xlink="http://www.w3.org/1999/xlink" content-type="dwc:institutional_code" xlink:type="simple">WU</named-content> 31889, culture CBS 131694 = MAV); Spital am Semmering, near Pfaffensattel, grid square 8460/2, on <italic><tp:taxon-name><tp:taxon-name-part taxon-name-part-type="genus" reg="Alnus">Alnus</tp:taxon-name-part> <tp:taxon-name-part taxon-name-part-type="species" reg="alnobetula">alnobetula</tp:taxon-name-part></tp:taxon-name></italic>, 15 Aug 2003, W. Jaklitsch W.J. 2331 (BPI 872072; culture A.R. 4032); ibidem, same host, 8 Jul 2010, I. Krisai-Greilhuber &amp; H. Voglmayr (<named-content xmlns:xlink="http://www.w3.org/1999/xlink" content-type="dwc:institutional_code" xlink:type="simple">WU</named-content> 31172); ibidem, same host, 7 Apr 2015, H. Voglmayr (<named-content xmlns:xlink="http://www.w3.org/1999/xlink" content-type="dwc:institutional_code" xlink:type="simple">WU</named-content> 36699); Tirol, Kühtai, between Haggen and Kühtai, near Zirmbachalm, grid square 8732/3, on <italic><tp:taxon-name><tp:taxon-name-part taxon-name-part-type="genus" reg="Alnus">Alnus</tp:taxon-name-part> <tp:taxon-name-part taxon-name-part-type="species" reg="alnobetula">alnobetula</tp:taxon-name-part></tp:taxon-name></italic>, 3 Sep 2003, W Jaklitsch W.J. 2368 (W 2004-0000062); Prägraten, Bodenalm, on <italic><tp:taxon-name><tp:taxon-name-part taxon-name-part-type="genus" reg="Alnus">Alnus</tp:taxon-name-part> <tp:taxon-name-part taxon-name-part-type="species" reg="alnobetula">alnobetula</tp:taxon-name-part></tp:taxon-name></italic>, 18 Jun 2015, H. Voglmayr &amp; W. Jaklitsch (<named-content xmlns:xlink="http://www.w3.org/1999/xlink" content-type="dwc:institutional_code" xlink:type="simple">WU</named-content> 37044; culture D157); Umbalfälle, grid square 8939/4, on <italic><tp:taxon-name><tp:taxon-name-part taxon-name-part-type="genus" reg="Alnus">Alnus</tp:taxon-name-part> <tp:taxon-name-part taxon-name-part-type="species" reg="alnobetula">alnobetula</tp:taxon-name-part></tp:taxon-name></italic>, 28 Aug 2000, W. Jaklitsch W.J. 1542 (<named-content xmlns:xlink="http://www.w3.org/1999/xlink" content-type="dwc:institutional_code" xlink:type="simple">WU</named-content> 31891, BPI 748444; culture CBS 109773 = A.R. 3500; AFTOL-ID 2127); same area and host, 17 Jun 2015, H. Voglmayr &amp; W. Jaklitsch (<named-content xmlns:xlink="http://www.w3.org/1999/xlink" content-type="dwc:institutional_code" xlink:type="simple">WU</named-content> 37045; culture D158); Vienna, Landstraße, Botanical garden, Alpinum, grid square 7864/1, on <italic><tp:taxon-name><tp:taxon-name-part taxon-name-part-type="genus" reg="Alnus">Alnus</tp:taxon-name-part> <tp:taxon-name-part taxon-name-part-type="species" reg="alnobetula">alnobetula</tp:taxon-name-part></tp:taxon-name></italic>, 21 Aug 1994, H. Voglmayr (<named-content xmlns:xlink="http://www.w3.org/1999/xlink" content-type="dwc:institutional_code" xlink:type="simple">WU</named-content> 12976); same place and host, 6 Jan 2012, H. Voglmayr (<named-content xmlns:xlink="http://www.w3.org/1999/xlink" content-type="dwc:institutional_code" xlink:type="simple">WU</named-content> 31893).</p></tp:treatment-sec><tp:treatment-sec sec-type="notes" id="SECID0E6QDK"><title>Notes.</title><p>This subspecies differs mainly in its occurrence in (Central) Europe and by forming a clade of its own in phylogenetic analyses (Fig. <xref ref-type="fig" rid="F1">1</xref>). While the differences of the European accessions in each marker included are few, they are consistent, resulting in a well-delimited clade in the multigene analyses. As the morphological differences from <tp:taxon-name><tp:taxon-name-part taxon-name-part-type="genus" reg="Melanconis">M.</tp:taxon-name-part> <tp:taxon-name-part taxon-name-part-type="species" reg="marginalis">marginalis</tp:taxon-name-part> <tp:taxon-name-part taxon-name-part-type="infraspecific-rank">subsp.</tp:taxon-name-part> <tp:taxon-name-part taxon-name-part-type="subspecies" reg="marginalis">marginalis</tp:taxon-name-part></tp:taxon-name> are only small, we prefer to classify the European taxon as a subspecies rather than a separate species.</p><p>Under the name <italic><tp:taxon-name><tp:taxon-name-part taxon-name-part-type="genus" reg="Melanconis">Melanconis</tp:taxon-name-part> <tp:taxon-name-part taxon-name-part-type="species" reg="alni">alni</tp:taxon-name-part></tp:taxon-name></italic>, <xref ref-type="bibr" rid="B34">Podlahová (1973)</xref> described both sexual and asexual morphs of a Czech collection from <italic><tp:taxon-name><tp:taxon-name-part taxon-name-part-type="genus" reg="Alnus">Alnus</tp:taxon-name-part> <tp:taxon-name-part taxon-name-part-type="species" reg="alnobetula">alnobetula</tp:taxon-name-part></tp:taxon-name></italic> which clearly represents <italic><tp:taxon-name><tp:taxon-name-part taxon-name-part-type="genus" reg="Melanconis">M.</tp:taxon-name-part> <tp:taxon-name-part taxon-name-part-type="species" reg="marginalis">marginalis</tp:taxon-name-part></tp:taxon-name></italic>, and <xref ref-type="bibr" rid="B46">Szász (1966)</xref> listed and described the species (as <italic><tp:taxon-name><tp:taxon-name-part taxon-name-part-type="genus" reg="Melanconium">Melanconium</tp:taxon-name-part> <tp:taxon-name-part taxon-name-part-type="species" reg="dimorphum">dimorphum</tp:taxon-name-part></tp:taxon-name></italic>) from Romania, again from <italic><tp:taxon-name><tp:taxon-name-part taxon-name-part-type="genus" reg="Alnus">Alnus</tp:taxon-name-part> <tp:taxon-name-part taxon-name-part-type="species" reg="alnobetula">alnobetula</tp:taxon-name-part></tp:taxon-name></italic>. In his isozyme studies of <italic><tp:taxon-name><tp:taxon-name-part taxon-name-part-type="genus" reg="Melanconium">Melanconium</tp:taxon-name-part></tp:taxon-name></italic>, <xref ref-type="bibr" rid="B39">Sieber et al. (1991)</xref> included a Swiss isolate from <italic><tp:taxon-name><tp:taxon-name-part taxon-name-part-type="genus" reg="Alnus">Alnus</tp:taxon-name-part> <tp:taxon-name-part taxon-name-part-type="species" reg="alnobetula">alnobetula</tp:taxon-name-part></tp:taxon-name></italic> (as <italic><tp:taxon-name><tp:taxon-name-part taxon-name-part-type="genus" reg="Melanconium">Melanconium</tp:taxon-name-part></tp:taxon-name></italic> sp. 1). This isolate showed a distinct but similar isozyme pattern to North American collections of <italic><tp:taxon-name><tp:taxon-name-part taxon-name-part-type="genus" reg="Melanconis">Melanconis</tp:taxon-name-part> <tp:taxon-name-part taxon-name-part-type="species" reg="marginalis">marginalis</tp:taxon-name-part></tp:taxon-name></italic> and had a mean conidial size of 11.7 × 4.3 µm, indicating that this isolate also represents <tp:taxon-name><tp:taxon-name-part taxon-name-part-type="genus" reg="Melanconis">Melanconis</tp:taxon-name-part> <tp:taxon-name-part taxon-name-part-type="species" reg="marginalis">marginalis</tp:taxon-name-part> <tp:taxon-name-part taxon-name-part-type="infraspecific-rank">subsp.</tp:taxon-name-part> <tp:taxon-name-part taxon-name-part-type="subspecies" reg="europaea">europaea</tp:taxon-name-part></tp:taxon-name>.</p></tp:treatment-sec><tp:treatment-sec><!--Section generated to contain objects referenced in tp:taxon-treatment.--><fig id="F1" position="float" orientation="portrait"><object-id xmlns:xlink="http://www.w3.org/1999/xlink" content-type="doi" xlink:type="simple">10.3897/mycokeys.63.49054.figure1</object-id><object-id xmlns:xlink="http://www.w3.org/1999/xlink" content-type="arpha" xlink:type="simple">4483A5B4-3191-5988-AAFB-68475BE3B61D</object-id><label>Figure 1.</label><caption><p>Phylogram of the best <abbrev xmlns:xlink="http://www.w3.org/1999/xlink" xlink:title="Maximum Likelihood" id="ABBRID0EOCAK" xlink:type="simple">ML</abbrev> tree (lnL = −18240.558) revealed by RAxML from an analysis of the ITS-LSU-<italic>ms204</italic>-<italic><abbrev xmlns:xlink="http://www.w3.org/1999/xlink" xlink:title="RNA polymerase II subunit 2" id="ABBRID0EVCAK" xlink:type="simple">rpb2</abbrev></italic>-<italic><abbrev xmlns:xlink="http://www.w3.org/1999/xlink" xlink:title="translation elongation factor 1-alpha" id="ABBRID0E1CAK" xlink:type="simple">tef1</abbrev></italic>-<italic><abbrev xmlns:xlink="http://www.w3.org/1999/xlink" xlink:title="β-tubulin" id="ABBRID0E6CAK" xlink:type="simple">tub2</abbrev></italic> matrix of <italic><tp:taxon-name><tp:taxon-name-part taxon-name-part-type="genus" reg="Melanconis">Melanconis</tp:taxon-name-part></tp:taxon-name></italic>, with 5 species of <italic><tp:taxon-name><tp:taxon-name-part taxon-name-part-type="genus" reg="Juglanconis">Juglanconis</tp:taxon-name-part></tp:taxon-name></italic> (<tp:taxon-name><tp:taxon-name-part taxon-name-part-type="family">Juglanconidaceae</tp:taxon-name-part></tp:taxon-name>) selected as outgroup. <abbrev xmlns:xlink="http://www.w3.org/1999/xlink" xlink:title="Maximum Likelihood" id="ABBRID0EWDAK" xlink:type="simple">ML</abbrev> and MP bootstrap support above 50% are given at the first and second position, respectively, above or below the branches. Strain numbers are given following the taxon names; strains formatted in bold were sequenced in the current study. <italic><tp:taxon-name><tp:taxon-name-part taxon-name-part-type="genus" reg="Melanconis">Melanconis</tp:taxon-name-part></tp:taxon-name></italic> taxa occurring on <italic><tp:taxon-name><tp:taxon-name-part taxon-name-part-type="genus" reg="Alnus">Alnus</tp:taxon-name-part></tp:taxon-name></italic> are marked blue, those on <italic><tp:taxon-name><tp:taxon-name-part taxon-name-part-type="genus" reg="Betula">Betula</tp:taxon-name-part></tp:taxon-name></italic> in green. The broken branches to the outgroup were scaled to 10%.</p></caption><graphic xmlns:xlink="http://www.w3.org/1999/xlink" xlink:href="mycokeys-63-069-g001.jpg" position="float" orientation="portrait" xlink:type="simple" id="oo_384811.jpg"><uri content-type="original_file" xlink:type="simple">https://binary.pensoft.net/fig/384811</uri></graphic></fig></tp:treatment-sec><ref-list><ref id="B34"><mixed-citation xmlns:xlink="http://www.w3.org/1999/xlink" xlink:type="simple"><person-group><name name-style="western"><surname>Podlahová</surname><given-names>R</given-names></name></person-group> (<year>1973</year>) <article-title>Über einige Pyrenomyceten auf <italic><tp:taxon-name><tp:taxon-name-part taxon-name-part-type="genus">Alnus</tp:taxon-name-part> <tp:taxon-name-part taxon-name-part-type="species">viridis</tp:taxon-name-part></tp:taxon-name></italic> (Chaix) Lam. et DC. aus Südböhmen.</article-title><source>Ceska Mykologie</source><volume>27</volume>: <fpage>84</fpage>–<lpage>97</lpage>.</mixed-citation></ref><ref id="B46"><mixed-citation xmlns:xlink="http://www.w3.org/1999/xlink" xlink:type="simple"><person-group><name name-style="western"><surname>Szász</surname><given-names>E</given-names></name></person-group> (<year>1966</year>) <article-title>Ciuperci parazite şi saprofite pe <italic><tp:taxon-name><tp:taxon-name-part taxon-name-part-type="genus">Alnus</tp:taxon-name-part> <tp:taxon-name-part taxon-name-part-type="species">viridis</tp:taxon-name-part></tp:taxon-name></italic> (Chaix) Lam. et DC.</article-title><source>Contribuţii Botanice Cluj</source><volume>2</volume>: <fpage>27</fpage>–<lpage>34</lpage>.</mixed-citation></ref><ref id="B39"><mixed-citation xmlns:xlink="http://www.w3.org/1999/xlink" xlink:type="simple"><person-group><name name-style="western"><surname>Sieber</surname><given-names>TN</given-names></name><name name-style="western"><surname>Sieber-Canavesi</surname><given-names>F</given-names></name><name name-style="western"><surname>Petrini</surname><given-names>O</given-names></name><name name-style="western"><surname>Ekramoddoullah</surname><given-names>AKM</given-names></name><name name-style="western"><surname>Dorworth</surname><given-names>CE</given-names></name></person-group> (<year>1991</year>) <article-title>Characterization of Canadian and European <italic><tp:taxon-name><tp:taxon-name-part taxon-name-part-type="genus">Melanconium</tp:taxon-name-part></tp:taxon-name></italic> from some <italic><tp:taxon-name><tp:taxon-name-part taxon-name-part-type="genus">Alnus</tp:taxon-name-part></tp:taxon-name></italic> species by morphological, cultural and biochemical studies.</article-title><source>Canadian Journal of Botany</source><volume>69</volume>: <fpage>2170</fpage>–<lpage>2176</lpage>. <ext-link xlink:type="simple" ext-link-type="doi" xlink:href="10.1139/b91-272">https://doi.org/10.1139/b91-272</ext-link></mixed-citation></ref></ref-list></tp:taxon-treatment>
