# Supplementary material for: The genus Melanconis (Diaporthales)
Source: MycoKeys. 2020 Mar 2;63:69–117. doi: 10.3897/mycokeys.63.49054 (PMC7062851; doi:10.3897/mycokeys.63.49054)
Supplement: XML Treatment for Melanconis marginalis subsp. marginalis [file mycokeys.63.49054-treatment10.xml]

<!DOCTYPE tp:taxon-treatment
  PUBLIC "-//TaxonX//DTD Taxonomic Treatment Publishing DTD v0 20100105//EN" "tax-treatment-NSO.dtd">
<tp:taxon-treatment xmlns:tp="http://www.plazi.org/taxpub"><tp:treatment-meta><kwd-group><label>Taxon classification</label><kwd><named-content xmlns:xlink="http://www.w3.org/1999/xlink" content-type="kingdom">Fungi</named-content></kwd><kwd><named-content xmlns:xlink="http://www.w3.org/1999/xlink" content-type="order">Diaporthales</named-content></kwd><kwd><named-content xmlns:xlink="http://www.w3.org/1999/xlink" content-type="family">Melanconidaceae</named-content></kwd></kwd-group><mixed-citation publication-type="journal"><person-group><name><surname>Jaklitsch</surname><given-names>Walter M.</given-names></name><name><surname>Voglmayr</surname><given-names>Hermann</given-names></name></person-group><article-title>The genus <italic><tp:taxon-name><tp:taxon-name-part taxon-name-part-type="genus" reg="Melanconis">Melanconis</tp:taxon-name-part></tp:taxon-name></italic> (<tp:taxon-name><tp:taxon-name-part taxon-name-part-type="order">Diaporthales</tp:taxon-name-part></tp:taxon-name>)</article-title><source>MycoKeys</source><day>02</day><month>3</month><year>2020</year><volume>63</volume><fpage>69</fpage><lpage>117</lpage><pub-id pub-id-type="doi">10.3897/mycokeys.63.49054</pub-id></mixed-citation></tp:treatment-meta><tp:nomenclature><tp:taxon-name><object-id xmlns:xlink="http://www.w3.org/1999/xlink" content-type="arpha" xlink:type="simple">90BC257D-7D5B-5002-862C-B8F41D37BC32</object-id>
              <tp:taxon-name-part taxon-name-part-type="genus" reg="Melanconis">Melanconis</tp:taxon-name-part>
              <tp:taxon-name-part taxon-name-part-type="species" reg="marginalis">marginalis</tp:taxon-name-part>
              <tp:taxon-name-part taxon-name-part-type="infraspecific-rank">subsp.</tp:taxon-name-part>
              <tp:taxon-name-part taxon-name-part-type="subspecies" reg="marginalis">marginalis</tp:taxon-name-part>
            </tp:taxon-name><tp:taxon-authority>(Peck) Wehm., Pap. Michigan Acad. I. 6: 382 (1926).</tp:taxon-authority><xref ref-type="fig" rid="F8">Figures 8</xref><xref ref-type="fig" rid="F9">, 9</xref><tp:nomenclature-citation-list><tp:nomenclature-citation><tp:taxon-name>
                  <tp:taxon-name-part taxon-name-part-type="genus" reg="Diaporthe"/>
                  <tp:taxon-name-part taxon-name-part-type="species" reg="marginalis"/>
                </tp:taxon-name><comment>≡ <tp:taxon-name><tp:taxon-name-part taxon-name-part-type="genus" reg="Diaporthe">Diaporthe</tp:taxon-name-part> <tp:taxon-name-part taxon-name-part-type="species" reg="marginalis">marginalis</tp:taxon-name-part></tp:taxon-name> Peck, Rep. (Annual) Trustees State Mus. Nat. Hist., New York 39: 52 (1887) [1886] (Basionym). </comment></tp:nomenclature-citation><tp:nomenclature-citation><tp:taxon-name>
                  <tp:taxon-name-part taxon-name-part-type="genus" reg="Melanconis"/>
                  <tp:taxon-name-part taxon-name-part-type="species" reg="alni"/>
                  <tp:taxon-name-part taxon-name-part-type="variety" reg="marginalis"/>
                </tp:taxon-name><comment>≡ <tp:taxon-name><tp:taxon-name-part taxon-name-part-type="genus" reg="Melanconis">Melanconis</tp:taxon-name-part> <tp:taxon-name-part taxon-name-part-type="species" reg="alni">alni</tp:taxon-name-part> <tp:taxon-name-part taxon-name-part-type="infraspecific-rank">var.</tp:taxon-name-part> <tp:taxon-name-part taxon-name-part-type="variety" reg="marginalis">marginalis</tp:taxon-name-part></tp:taxon-name> (Peck) Wehm., Revision of <tp:taxon-name><tp:taxon-name-part taxon-name-part-type="genus" reg="Melanconis">Melanconis</tp:taxon-name-part></tp:taxon-name>, <tp:taxon-name><tp:taxon-name-part taxon-name-part-type="genus" reg="Pseudovalsa">Pseudovalsa</tp:taxon-name-part></tp:taxon-name>, <tp:taxon-name><tp:taxon-name-part taxon-name-part-type="genus" reg="Prosthecium">Prosthecium</tp:taxon-name-part></tp:taxon-name> &amp; <tp:taxon-name><tp:taxon-name-part taxon-name-part-type="genus" reg="Titania">Titania</tp:taxon-name-part></tp:taxon-name>: 27 (1941). </comment></tp:nomenclature-citation><tp:nomenclature-citation><tp:taxon-name>
                  <tp:taxon-name-part taxon-name-part-type="genus" reg="Diaporthe"/>
                  <tp:taxon-name-part taxon-name-part-type="species" reg="nivosa"/>
                </tp:taxon-name><comment>= <tp:taxon-name><tp:taxon-name-part taxon-name-part-type="genus" reg="Diaporthe">Diaporthe</tp:taxon-name-part> <tp:taxon-name-part taxon-name-part-type="species" reg="nivosa">nivosa</tp:taxon-name-part></tp:taxon-name> Ellis &amp; Everh., Proc. Acad. nat. Sci. Philad. 42: 222 (1890). </comment></tp:nomenclature-citation><tp:nomenclature-citation><tp:taxon-name>
                  <tp:taxon-name-part taxon-name-part-type="genus" reg="Melanconium"/>
                  <tp:taxon-name-part taxon-name-part-type="species" reg="dimorphum"/>
                </tp:taxon-name><comment>= <tp:taxon-name><tp:taxon-name-part taxon-name-part-type="genus" reg="Melanconium">Melanconium</tp:taxon-name-part> <tp:taxon-name-part taxon-name-part-type="species" reg="dimorphum">dimorphum</tp:taxon-name-part></tp:taxon-name> Peck, Ann. Rep. New York State Mus. Nat. Hist. 40: 62 (1887). </comment></tp:nomenclature-citation></tp:nomenclature-citation-list></tp:nomenclature><tp:treatment-sec sec-type="type material" id="SECID0EVAEK"><title>Type material.</title><p><bold><italic>Holotype</italic></bold> of <italic><tp:taxon-name><tp:taxon-name-part taxon-name-part-type="genus" reg="Diaporthe">Diaporthe</tp:taxon-name-part> <tp:taxon-name-part taxon-name-part-type="species" reg="marginalis">marginalis</tp:taxon-name-part></tp:taxon-name></italic>: USA, New York, Essex County, Elisabethtown, on <tp:taxon-name><tp:taxon-name-part taxon-name-part-type="genus" reg="Alnus">Alnus</tp:taxon-name-part> <tp:taxon-name-part taxon-name-part-type="species" reg="alnobetula">alnobetula</tp:taxon-name-part> <tp:taxon-name-part taxon-name-part-type="infraspecific-rank">subsp.</tp:taxon-name-part> <tp:taxon-name-part taxon-name-part-type="subspecies" reg="crispa">crispa</tp:taxon-name-part></tp:taxon-name> (given as <italic><tp:taxon-name><tp:taxon-name-part taxon-name-part-type="genus" reg="Alnus">Alnus</tp:taxon-name-part> <tp:taxon-name-part taxon-name-part-type="species" reg="viridis">viridis</tp:taxon-name-part></tp:taxon-name></italic>), May 1885, C.H. Peck (NYSf 1859!; material separated into 2 envelopes NYSf 1859.1 and NYSf 1859.2). <bold><italic>Epitype</italic></bold>, here designated: Canada, New Brunswick, Charlotte Co., 1.5 km SW of Little Lepreau, on <tp:taxon-name><tp:taxon-name-part taxon-name-part-type="genus" reg="Alnus">Alnus</tp:taxon-name-part> <tp:taxon-name-part taxon-name-part-type="species" reg="alnobetula">alnobetula</tp:taxon-name-part> <tp:taxon-name-part taxon-name-part-type="infraspecific-rank">subsp.</tp:taxon-name-part> <tp:taxon-name-part taxon-name-part-type="subspecies" reg="crispa">crispa</tp:taxon-name-part></tp:taxon-name> attached to the tree, soc. <italic><tp:taxon-name><tp:taxon-name-part taxon-name-part-type="genus" reg="Tortilispora">Tortilispora</tp:taxon-name-part> <tp:taxon-name-part taxon-name-part-type="species" reg="aurantiaca">aurantiaca</tp:taxon-name-part></tp:taxon-name></italic>, 3 Sep 2019, D. Malloch (<named-content xmlns:xlink="http://www.w3.org/1999/xlink" content-type="dwc:institutional_code" xlink:type="simple">WU</named-content> 37850; ex-epitype cultures CBS 146200 = D321 (from ascospores), D321a (from α-conidia), D321b (from β-conidia); <ext-link xmlns:xlink="http://www.w3.org/1999/xlink" ext-link-type="gen" xlink:href="MBT390382" xlink:type="simple">MBT390382</ext-link>).</p><fig id="F8" position="float" orientation="portrait"><object-id xmlns:xlink="http://www.w3.org/1999/xlink" content-type="doi" xlink:type="simple">10.3897/mycokeys.63.49054.figure8</object-id><object-id xmlns:xlink="http://www.w3.org/1999/xlink" content-type="arpha" xlink:type="simple">1E1983D0-5D0F-5AFE-BB2E-B212A42F4B9E</object-id><label>Figure 8.</label><caption><p><tp:taxon-name><tp:taxon-name-part taxon-name-part-type="genus" reg="Melanconis">Melanconis</tp:taxon-name-part> <tp:taxon-name-part taxon-name-part-type="species" reg="marginalis">marginalis</tp:taxon-name-part> <tp:taxon-name-part taxon-name-part-type="infraspecific-rank">subsp.</tp:taxon-name-part> <tp:taxon-name-part taxon-name-part-type="subspecies" reg="marginalis">marginalis</tp:taxon-name-part></tp:taxon-name>. Sexual morph <bold>a</bold> pseudostroma in face view <bold>b–d</bold> ectostromatic discs (note conical to bristle-like ostiolar necks in <bold>c</bold> discoid in <bold>d</bold>; <bold>e</bold> vertical section showing central column and perithecia <bold>f–i, p–u</bold> asci <bold>j–o, v–y</bold> ascospores <bold>t, u, y</bold> in aqueous Congo Red <bold>x</bold> in 3% KOH <bold>a, f</bold> BPI 614844 <bold>b, g, h, t</bold> holotype NYSf 1859 <bold>c, k, j</bold> BPI 748233 <bold>d, e, n, o, q–s, v, w, y</bold> epitype <named-content xmlns:xlink="http://www.w3.org/1999/xlink" content-type="dwc:institutional_code" xlink:type="simple">WU</named-content> 37850 <bold>i, u</bold> DAOM 227767 <bold>l, m</bold> DAOM 202917 <bold>p</bold> BPI 614977 <bold>x</bold> DAOM 86074. Scale bars: 500 µm (<bold>a–e</bold>), 10 µm (<bold>f–i, q–u</bold>), 7 µm (<bold>j–p, v–y</bold>).</p></caption><graphic xmlns:xlink="http://www.w3.org/1999/xlink" xlink:href="mycokeys-63-069-g008.jpg" position="float" orientation="portrait" xlink:type="simple" id="oo_384818.jpg"><uri content-type="original_file" xlink:type="simple">https://binary.pensoft.net/fig/384818</uri></graphic></fig><fig id="F9" position="float" orientation="portrait"><object-id xmlns:xlink="http://www.w3.org/1999/xlink" content-type="doi" xlink:type="simple">10.3897/mycokeys.63.49054.figure9</object-id><object-id xmlns:xlink="http://www.w3.org/1999/xlink" content-type="arpha" xlink:type="simple">F1997BD6-41F7-5220-9FA0-F932C35236E5</object-id><label>Figure 9.</label><caption><p><tp:taxon-name><tp:taxon-name-part taxon-name-part-type="genus" reg="Melanconis">Melanconis</tp:taxon-name-part> <tp:taxon-name-part taxon-name-part-type="species" reg="marginalis">marginalis</tp:taxon-name-part> <tp:taxon-name-part taxon-name-part-type="infraspecific-rank">subsp.</tp:taxon-name-part> <tp:taxon-name-part taxon-name-part-type="subspecies" reg="marginalis">marginalis</tp:taxon-name-part></tp:taxon-name>. Asexual morph <bold>a</bold> early stage of covering disc <bold>b, c</bold> conidiomata and conidial deposits in face view <bold>d, e</bold> conidiomata in cross section (<bold>d</bold> with β-conidia, <bold>e</bold> with α-conidia) <bold>f</bold> conidioma with α-conidia in vertical section <bold>g–k</bold> conidiophores and conidiogenous cells (producing α-conidia in <bold>g, h</bold> β-conidia in <bold>i–k</bold>) <bold>l–w</bold> α-conidia <bold>x–e1</bold> β-conidia <bold>g–e1</bold> in 3% KOH <bold>a, b, d–g, i–k, n–s, x–b1</bold> epitype <named-content xmlns:xlink="http://www.w3.org/1999/xlink" content-type="dwc:institutional_code" xlink:type="simple">WU</named-content> 37850 = D321 <bold>c, t–w, c1–e1</bold> DAOM 227767 <bold>h, l, m</bold> BPI 614844. Scale bars: 300 µm (<bold>a, e, f</bold>), 500 µm (<bold>b, d</bold>), 1 mm (<bold>c</bold>), 10 µm (<bold>g, h</bold>), 7 µm (<bold>i, t–v</bold>), 5 µm (<bold>j–l, n, s, w, y–e1</bold>), 3 µm (<bold>m, o–r, x</bold>).</p></caption><graphic xmlns:xlink="http://www.w3.org/1999/xlink" xlink:href="mycokeys-63-069-g009.jpg" position="float" orientation="portrait" xlink:type="simple" id="oo_384819.jpg"><uri content-type="original_file" xlink:type="simple">https://binary.pensoft.net/fig/384819</uri></graphic></fig></tp:treatment-sec><tp:treatment-sec sec-type="description" id="SECID0ETIEK"><title>Description.</title><p><bold><italic>Sexual morph</italic></bold>: <italic>Pseudostromata</italic> immersed in bark causing pustules, scattered or aggregated, sometimes fused in pairs, 1.2–3.2 mm diam., pulvinate, circular to elliptic in outline, often elevated beyond bark surface; consisting of an ectostromatic disc and perithecia embedded in an entostroma around a central column, sometimes also acervuli containing α-conidia on the ostiolar level. <italic>Ectostromatic discs</italic> 0.3–1.5(–2) mm diam. or long, bright white to yellowish or cream, flat, convex or concave, sometimes fissured or with dark stellate stripes around disc on the bark surface, sometimes concealed by ostioles, circular, elliptic or fusoid in outline, typically distinctly projecting up to 1 mm including projecting part of the pseudostroma; central column beneath disc white to yellowish, consisting of hyaline hyphae and colourless crystals. <italic>Ostiolar necks</italic> cylindrical, laterally attached on perithecia, centrally attached only on centrally arranged perithecia, convergent in the disc margin or crowded at the ends of fusoid discs, sometimes completely filling disc, 1–15(–22) per disc. Visible part of the ostiolar necks (55–)87–153(–230) µm (n = 128) diam., shiny black or brown with black tip, flat discoid to ring-like, papillate to subglobose with pointed tip or conical, sometimes bristle-like and projecting up to 0.6 mm. <italic>Entostroma</italic> bark coloured, not or only slightly paler than the surrounding bark, consisting of bark cells and some light-coloured hyphae. <italic>Perithecia</italic> (420–)480–650(–750) µm (n = 34) diam., arranged in valsoid configuration around and below central column, depressed subglobose, collapsing up- or laterally inwards upon drying. Peridium pseudoparenchymatous, consisting of a dark brown small-celled outer and a hyaline to brownish, large-celled inner layer. <italic>Hamathecium</italic> of broad multiguttulate paraphyses, collapsing, dissolving and usually absent amongst mature asci. <italic>Asci</italic> floating free at maturity, (46–)56–69(–82) × (10–)11–14.5(–18) µm (n = 116), mostly oblong to fusoid, but also clavate or narrowly ellipsoid, with an apical ring distinct in water and staining in Congo Red but invisible or indistinct in 3% KOH, containing 8 ascospores in bi- or obliquely uniseriate arrangement. <italic>Ascospores</italic> (13.8–)15.5–18(–20.7) × (3.7–)4.5–5.7(–7.7) µm, l/w (2.4–)2.9–3.7(–4.4) (n = 236), hyaline to yellowish, oblong to ellipsoid, bicellular with equal or slightly unequal cells, slightly to distinctly constricted at the more or less median septum, multiguttulate or with few large and several small guttules when fresh, with a roundish to triangular or broadly oblong to beak-like and truncate appendage (1.1–)1.8–3.5(–6.1) × (2.2–)2.5–3.5(–4.2) µm, l/w (0.4–)0.6–1.2(–2.1) (n = 140) at each end; in 3% KOH, ascospores wider and more ellipsoid; appendages mostly invisible.</p><p><bold><italic>Asexual morph</italic></bold> acervular, intermingled with pseudostromata of the sexual morph or more frequently developing separately, usually inconspicuous but sometimes becoming conspicuous due to greyish-brown to dark brown conidial deposits to 2.7 mm diam., sometimes confluent from 2 conidiomata and then up to 7 mm long. First white to yellow tissue (central column) forming within the bark, becoming visible by pustulate bark and narrow whitish to yellowish or brownish slit-like discs emerging through bark cracks, usually first followed by the production of β-conidia in olivaceous chambers, followed by fusion of the chambers and production of α-conidia on the same or similar conidiophores, turning the cavity brown and oozing out from ends of the discs or perithecia of the sexual morph formed beneath. <italic>Conidiomata</italic> ca. 0.9–3 mm long or diam., pulvinate, more or less circular in outline, scattered or aggregated in lines. <italic>Covering discs</italic> 0.3–0.7 mm long or diam., narrowly fusoid or longish to circular, plane to convex, white-yellowish-brownish, becoming covered and obscured by conidial deposits; discs and pulvinate or conical columns beneath consisting of compact <italic>textura intricata</italic> of hyaline hyphae and numerous colourless crystals. <italic>Conidiophores</italic> emerging around the central column from a <italic>textura intricata</italic>, fasciculate, filiform, branched near the base or sometimes 1–2 fold asymmetrically at higher levels, hyaline, turning brown from their tips; terminal conidiogenous cells (10–)13.5–23(–31) × (1.7–)2–3(–3.5) µm (n = 68), cylindrical and often widened in the middle or towards the base and at the funnel-shaped tips beyond its width, annellidic, producing α- and/or β-conidia. <italic>Conidia</italic> dimorphic, α-conidia (9–)10.5–13.3(–16.8) × (3.8–)4.5–5.3(– 6) µm, l/w (1.7–)2–2.8(–3.9) (n = 171), first hyaline, soon turning light to medium brown, unicellular, mostly fusoid, but also oblong, oval, citriform or ellipsoid, straight or slightly curved to sigmoid, upper end often subacute, lower end narrowly truncate, containing several guttules or eguttulate, smooth; β-conidia (6–)8–10.5(–12.2) × (1.7–)2.2–2.8(– 3) µm, l/w (2.4–)3–4.6(–6.4) (n = 46), hyaline to dilute brownish, unicellular, oblong to cylindrical, sometimes reniform, straight or curved, thick-walled in water, with few guttules to eguttulate, smooth.</p><p><bold><italic>Culture</italic></bold>: Colony on <abbrev xmlns:xlink="http://www.w3.org/1999/xlink" xlink:title="corn meal dextrose" id="ABBRID0EIKEK" xlink:type="simple">CMD</abbrev> at 22 °C circular with slightly uneven margin, hyaline to whitish, forming a broad inner white zone with tooth-like margin and narrow hyaline outer zones; on <abbrev xmlns:xlink="http://www.w3.org/1999/xlink" xlink:title="malt extract agar" id="ABBRID0EMKEK" xlink:type="simple">MEA</abbrev> at room temperature circular, first hyaline to white, margin becoming diffuse, narrow or coarse concentric zones formed, turning brown from the margins, aerial hyphae short, dense, surface sometimes becoming imbricate, sometimes growth limited and ceasing after a few weeks.</p></tp:treatment-sec><tp:treatment-sec sec-type="Distribution and ecology" id="SECID0EQKEK"><title>Distribution and ecology.</title><p>Widespread in North America and also occurring in Japan and eastern Russia on various subspecies of <italic><tp:taxon-name><tp:taxon-name-part taxon-name-part-type="genus" reg="Alnus">Alnus</tp:taxon-name-part> <tp:taxon-name-part taxon-name-part-type="species" reg="alnobetula">alnobetula</tp:taxon-name-part></tp:taxon-name></italic> and <italic><tp:taxon-name><tp:taxon-name-part taxon-name-part-type="genus" reg="Alnus">A.</tp:taxon-name-part> <tp:taxon-name-part taxon-name-part-type="species" reg="incana">incana</tp:taxon-name-part></tp:taxon-name></italic>; recorded also from <italic><tp:taxon-name><tp:taxon-name-part taxon-name-part-type="genus" reg="Alnus">A.</tp:taxon-name-part> <tp:taxon-name-part taxon-name-part-type="species" reg="rubra">rubra</tp:taxon-name-part></tp:taxon-name></italic> (<xref ref-type="bibr" rid="B39">Sieber et al. 1991</xref>; see also material cited below).</p></tp:treatment-sec><tp:treatment-sec sec-type="material" id="SECID0E2LEK"><title>Additional material examined.</title><p>Canada, British Columbia, Kelowna, June Springs road, June Springs trail, on <italic><tp:taxon-name><tp:taxon-name-part taxon-name-part-type="genus" reg="Alnus">Alnus</tp:taxon-name-part> <tp:taxon-name-part taxon-name-part-type="species" reg="incana">incana</tp:taxon-name-part></tp:taxon-name></italic>, 18 Jul 1999, J. Ginns 10834 (DAOM 227767; measurements separately given, see below under Notes); Nelson, on <tp:taxon-name><tp:taxon-name-part taxon-name-part-type="genus" reg="Alnus">Alnus</tp:taxon-name-part> <tp:taxon-name-part taxon-name-part-type="species" reg="incana">incana</tp:taxon-name-part> <tp:taxon-name-part taxon-name-part-type="infraspecific-rank">subsp.</tp:taxon-name-part> <tp:taxon-name-part taxon-name-part-type="subspecies" reg="tenuifolia">tenuifolia</tp:taxon-name-part></tp:taxon-name>, soc. <italic><tp:taxon-name><tp:taxon-name-part taxon-name-part-type="genus" reg="Cryptosporella">Cryptosporella</tp:taxon-name-part></tp:taxon-name></italic> sp., 26 Jun 1930, G.G. Hedgcock (BPI 614844, F.P. 50704); Victoria, Lake Cowichan, Mesachie Lake, <named-content xmlns:xlink="http://www.w3.org/1999/xlink" content-type="dwc:verbatimCoordinates" xlink:type="simple"><named-content content-type="geo-json" specific-use="{&#34;type&#34;:&#34;Point&#34;,&#34;coordinates&#34;:[-124.157300,48.794200]}" id="NCID0EHNEK" xlink:type="simple">48.7942N 124.1573W</named-content></named-content>, on <italic><tp:taxon-name><tp:taxon-name-part taxon-name-part-type="genus" reg="Alnus">Alnus</tp:taxon-name-part> <tp:taxon-name-part taxon-name-part-type="species" reg="rubra">rubra</tp:taxon-name-part></tp:taxon-name></italic>, 14 Sep 1988, C. Dorworth (DAVFP 24976, dried culture PFC-051 only); Victoria, Ucluelet, Kennedy Lake, <named-content xmlns:xlink="http://www.w3.org/1999/xlink" content-type="dwc:verbatimCoordinates" xlink:type="simple"><named-content content-type="geo-json" specific-use="{&#34;type&#34;:&#34;Point&#34;,&#34;coordinates&#34;:[-125.531500,49.041600]}" id="NCID0EZNEK" xlink:type="simple">49.0416N 125.5315W</named-content></named-content>, on <italic><tp:taxon-name><tp:taxon-name-part taxon-name-part-type="genus" reg="Alnus">Alnus</tp:taxon-name-part> <tp:taxon-name-part taxon-name-part-type="species" reg="rubra">rubra</tp:taxon-name-part></tp:taxon-name></italic>, 16 May 1987, C. Dorworth (DAVFP 24972, dried culture PFC-025 only); Manitoba, W Hawk Lake, on <italic><tp:taxon-name><tp:taxon-name-part taxon-name-part-type="genus" reg="Alnus">Alnus</tp:taxon-name-part></tp:taxon-name></italic> sp., 5 Jun 1932, G.R. Bisby 4593 (DAOM 202917); Nova Scotia, Kings Co., Glenmont, on <tp:taxon-name><tp:taxon-name-part taxon-name-part-type="genus" reg="Alnus">Alnus</tp:taxon-name-part> <tp:taxon-name-part taxon-name-part-type="species" reg="alnobetula">alnobetula</tp:taxon-name-part> <tp:taxon-name-part taxon-name-part-type="infraspecific-rank">subsp.</tp:taxon-name-part> <tp:taxon-name-part taxon-name-part-type="subspecies" reg="crispa">crispa</tp:taxon-name-part></tp:taxon-name> (as <tp:taxon-name><tp:taxon-name-part taxon-name-part-type="genus" reg="Alnus">Alnus</tp:taxon-name-part> <tp:taxon-name-part taxon-name-part-type="species" reg="crispa">crispa</tp:taxon-name-part> <tp:taxon-name-part taxon-name-part-type="infraspecific-rank">var.</tp:taxon-name-part> <tp:taxon-name-part taxon-name-part-type="variety" reg="mollis">mollis</tp:taxon-name-part></tp:taxon-name>), 25 Jul 1936, I.L. Conners (Ottawa 3798 (DAOM)); Kentville, on <tp:taxon-name><tp:taxon-name-part taxon-name-part-type="genus" reg="Alnus">Alnus</tp:taxon-name-part> <tp:taxon-name-part taxon-name-part-type="species" reg="alnobetula">alnobetula</tp:taxon-name-part> <tp:taxon-name-part taxon-name-part-type="infraspecific-rank">subsp.</tp:taxon-name-part> <tp:taxon-name-part taxon-name-part-type="subspecies" reg="crispa">crispa</tp:taxon-name-part></tp:taxon-name>, 11 May 1953, D. Creelman (DAOM 54346); Ontario, District of Nipissing, Temagami Forest Reserve, Lake Temagami, Bear Island, on <tp:taxon-name><tp:taxon-name-part taxon-name-part-type="genus" reg="Alnus">Alnus</tp:taxon-name-part> <tp:taxon-name-part taxon-name-part-type="species" reg="alnobetula">alnobetula</tp:taxon-name-part> <tp:taxon-name-part taxon-name-part-type="infraspecific-rank">subsp.</tp:taxon-name-part> <tp:taxon-name-part taxon-name-part-type="subspecies" reg="crispa">crispa</tp:taxon-name-part></tp:taxon-name> (as <tp:taxon-name><tp:taxon-name-part taxon-name-part-type="genus" reg="Alnus">Alnus</tp:taxon-name-part> <tp:taxon-name-part taxon-name-part-type="species" reg="viridis">viridis</tp:taxon-name-part> <tp:taxon-name-part taxon-name-part-type="infraspecific-rank">var.</tp:taxon-name-part> <tp:taxon-name-part taxon-name-part-type="variety" reg="mollis">mollis</tp:taxon-name-part></tp:taxon-name>), 19 Jun 1933, R.F. Cain 2686 (DAOM 86075); trail at Matagama Point, on <tp:taxon-name><tp:taxon-name-part taxon-name-part-type="genus" reg="Alnus">Alnus</tp:taxon-name-part> <tp:taxon-name-part taxon-name-part-type="species" reg="alnobetula">alnobetula</tp:taxon-name-part> <tp:taxon-name-part taxon-name-part-type="infraspecific-rank">subsp.</tp:taxon-name-part> <tp:taxon-name-part taxon-name-part-type="subspecies" reg="crispa">crispa</tp:taxon-name-part></tp:taxon-name> (as <tp:taxon-name><tp:taxon-name-part taxon-name-part-type="genus" reg="Alnus">Alnus</tp:taxon-name-part> <tp:taxon-name-part taxon-name-part-type="species" reg="crispa">crispa</tp:taxon-name-part> <tp:taxon-name-part taxon-name-part-type="infraspecific-rank">var.</tp:taxon-name-part> <tp:taxon-name-part taxon-name-part-type="variety" reg="mollis">mollis</tp:taxon-name-part></tp:taxon-name>), 23 Jun 1933, R.F. Cain 2687 (DAOM 86074); Sharp Rock Inlet, on <tp:taxon-name><tp:taxon-name-part taxon-name-part-type="genus" reg="Alnus">Alnus</tp:taxon-name-part> <tp:taxon-name-part taxon-name-part-type="species" reg="alnobetula">alnobetula</tp:taxon-name-part> <tp:taxon-name-part taxon-name-part-type="infraspecific-rank">subsp.</tp:taxon-name-part> <tp:taxon-name-part taxon-name-part-type="subspecies" reg="crispa">crispa</tp:taxon-name-part></tp:taxon-name> (as <tp:taxon-name><tp:taxon-name-part taxon-name-part-type="genus" reg="Alnus">Alnus</tp:taxon-name-part> <tp:taxon-name-part taxon-name-part-type="species" reg="crispa">crispa</tp:taxon-name-part> <tp:taxon-name-part taxon-name-part-type="infraspecific-rank">var.</tp:taxon-name-part> <tp:taxon-name-part taxon-name-part-type="variety" reg="mollis">mollis</tp:taxon-name-part></tp:taxon-name>), 29 Jun 1933, R.F. Cain (BPI 614977, F.P. 69748). Japan, Hokkaido, Shirikinai, on <tp:taxon-name><tp:taxon-name-part taxon-name-part-type="genus" reg="Alnus">Alnus</tp:taxon-name-part> <tp:taxon-name-part taxon-name-part-type="species" reg="alnobetula">alnobetula</tp:taxon-name-part> <tp:taxon-name-part taxon-name-part-type="infraspecific-rank">subsp.</tp:taxon-name-part> <tp:taxon-name-part taxon-name-part-type="subspecies" reg="maximowiczii">maximowiczii</tp:taxon-name-part></tp:taxon-name>, 1 Sept 1967, T. Oguchi (TFM FPH3290; culture MAFF 410218 = M4-6, ME9). RUSSIA, Sakhalin Island, Lake Dvoynoe, on <tp:taxon-name><tp:taxon-name-part taxon-name-part-type="genus" reg="Alnus">Alnus</tp:taxon-name-part> <tp:taxon-name-part taxon-name-part-type="species" reg="alnobetula">alnobetula</tp:taxon-name-part> <tp:taxon-name-part taxon-name-part-type="infraspecific-rank">subsp.</tp:taxon-name-part> <tp:taxon-name-part taxon-name-part-type="subspecies" reg="maximowiczii">maximowiczii</tp:taxon-name-part></tp:taxon-name>, 3 Aug 2000, A. Bogachova, comm. L. Vasilyeva (BPI 748233; culture CBS 109496 = A.R. 3529, ME2). USA, Alaska, Fairbanks, Large Animal Research Station, on <italic><tp:taxon-name><tp:taxon-name-part taxon-name-part-type="genus" reg="Alnus">Alnus</tp:taxon-name-part> <tp:taxon-name-part taxon-name-part-type="species" reg="alnobetula">alnobetula</tp:taxon-name-part></tp:taxon-name></italic>, 5 Aug 2011, L. Mejia (BPI 884096; culture A.R. 4864, ME5); same area, on <italic><tp:taxon-name><tp:taxon-name-part taxon-name-part-type="genus" reg="Alnus">Alnus</tp:taxon-name-part> <tp:taxon-name-part taxon-name-part-type="species" reg="alnobetula">alnobetula</tp:taxon-name-part></tp:taxon-name></italic> (given as <italic><tp:taxon-name><tp:taxon-name-part taxon-name-part-type="genus" reg="Betula">Betula</tp:taxon-name-part> <tp:taxon-name-part taxon-name-part-type="species" reg="neoalaskana">neoalaskana</tp:taxon-name-part></tp:taxon-name></italic>), 5 Aug 2011, L. Mejia (BPI 884097; culture CBS 133346 = A.R. 4865, ME6); Juneau, on <tp:taxon-name><tp:taxon-name-part taxon-name-part-type="genus" reg="Alnus">Alnus</tp:taxon-name-part> <tp:taxon-name-part taxon-name-part-type="species" reg="alnobetula">alnobetula</tp:taxon-name-part> <tp:taxon-name-part taxon-name-part-type="infraspecific-rank">subsp.</tp:taxon-name-part> <tp:taxon-name-part taxon-name-part-type="subspecies" reg="sinuata">sinuata</tp:taxon-name-part></tp:taxon-name>, 6 Sep 1936, D.V. Baxter (BPI 615125).</p></tp:treatment-sec><tp:treatment-sec sec-type="notes" id="SECID0E3VEK"><title>Notes.</title><p>The asexual morph of <tp:taxon-name><tp:taxon-name-part taxon-name-part-type="genus" reg="Melanconis">Melanconis</tp:taxon-name-part> <tp:taxon-name-part taxon-name-part-type="species" reg="marginalis">marginalis</tp:taxon-name-part> <tp:taxon-name-part taxon-name-part-type="infraspecific-rank">subsp.</tp:taxon-name-part> <tp:taxon-name-part taxon-name-part-type="subspecies" reg="marginalis">marginalis</tp:taxon-name-part></tp:taxon-name> is inconspicuous with usually only thin greyish patches of α-conidia. The two types of conidia may be present at the same time or only one is present; acervuli containing α-conidia are sometimes present in pseudostromata of the sexual morph. The specimen DAOM 227767 from <italic><tp:taxon-name><tp:taxon-name-part taxon-name-part-type="genus" reg="Alnus">Alnus</tp:taxon-name-part> <tp:taxon-name-part taxon-name-part-type="species" reg="incana">incana</tp:taxon-name-part></tp:taxon-name></italic> differs from all others by very large and conspicuous conidial deposits (Fig. <xref ref-type="fig" rid="F9">9c</xref>), slightly larger α-conidia, (13–)14.5–16.5(–17.5) × (5–)5.8–7(–8) µm, l/w (1.8–)2.1–2.8(–3.4) (n = 70) and longer and more slender β-conidia, (7.5–)12.5–16(–17.3) × (1.7–)2.2–3(–3.5) µm, l/w (4–)4.6–6.7(–9) (n = 35) and also by slightly larger asci, (68–)74–88(–95.5) × (10–)12–15.5(–18.2) µm (n = 26), which approach the European subspecies. Although <xref ref-type="bibr" rid="B21">Jensen (1984)</xref> gave a range of 9–17 × 3–7 µm for α-conidia and 10–18 × 2–3 µm for β-conidia of <italic><tp:taxon-name><tp:taxon-name-part taxon-name-part-type="genus" reg="Melanconis">M.</tp:taxon-name-part> <tp:taxon-name-part taxon-name-part-type="species" reg="marginalis">marginalis</tp:taxon-name-part></tp:taxon-name></italic>, it is unclear, whether all examined specimens, including DAOM 227767, phylogenetically belong to <tp:taxon-name><tp:taxon-name-part taxon-name-part-type="genus" reg="Melanconis">M.</tp:taxon-name-part> <tp:taxon-name-part taxon-name-part-type="species" reg="marginalis">marginalis</tp:taxon-name-part> <tp:taxon-name-part taxon-name-part-type="infraspecific-rank">subsp.</tp:taxon-name-part> <tp:taxon-name-part taxon-name-part-type="subspecies" reg="marginalis">marginalis</tp:taxon-name-part></tp:taxon-name> or a different subspecies or even species. <xref ref-type="bibr" rid="B21">Jensen (1984)</xref> reported exceptionally long ascospores (19–32 µm) for four of his collections from Idaho, which also differed in their colony characters; due to lack of DNA data, the taxonomic status of these collections is unclear. While all our North American and Eastern Asian accessions of <tp:taxon-name><tp:taxon-name-part taxon-name-part-type="genus" reg="Melanconis">M.</tp:taxon-name-part> <tp:taxon-name-part taxon-name-part-type="species" reg="marginalis">marginalis</tp:taxon-name-part> <tp:taxon-name-part taxon-name-part-type="infraspecific-rank">subsp.</tp:taxon-name-part> <tp:taxon-name-part taxon-name-part-type="subspecies" reg="marginalis">marginalis</tp:taxon-name-part></tp:taxon-name> sequences originated from various subspecies of <italic><tp:taxon-name><tp:taxon-name-part taxon-name-part-type="genus" reg="Alnus">Alnus</tp:taxon-name-part> <tp:taxon-name-part taxon-name-part-type="species" reg="alnobetula">alnobetula</tp:taxon-name-part></tp:taxon-name></italic>, the accessions investigated by <xref ref-type="bibr" rid="B21">Jensen (1984)</xref> originated from <tp:taxon-name><tp:taxon-name-part taxon-name-part-type="genus" reg="Alnus">Alnus</tp:taxon-name-part> <tp:taxon-name-part taxon-name-part-type="species" reg="incana">incana</tp:taxon-name-part> <tp:taxon-name-part taxon-name-part-type="infraspecific-rank">subsp.</tp:taxon-name-part> <tp:taxon-name-part taxon-name-part-type="subspecies" reg="tenuifolia">tenuifolia</tp:taxon-name-part></tp:taxon-name>. <xref ref-type="bibr" rid="B39">Sieber et al. (1991)</xref>, who investigated <italic><tp:taxon-name><tp:taxon-name-part taxon-name-part-type="genus" reg="Melanconis">M.</tp:taxon-name-part> <tp:taxon-name-part taxon-name-part-type="species" reg="marginalis">marginalis</tp:taxon-name-part></tp:taxon-name></italic> from British Columbia, recorded mean conidial sizes of 11.2–11.8 × 4.4–4.7 µm for two isolates from <italic><tp:taxon-name><tp:taxon-name-part taxon-name-part-type="genus" reg="Alnus">A.</tp:taxon-name-part> <tp:taxon-name-part taxon-name-part-type="species" reg="rubra">rubra</tp:taxon-name-part></tp:taxon-name></italic>, while those from three isolates of <italic><tp:taxon-name><tp:taxon-name-part taxon-name-part-type="genus" reg="Alnus">Alnus</tp:taxon-name-part> <tp:taxon-name-part taxon-name-part-type="species" reg="alnobetula">alnobetula</tp:taxon-name-part></tp:taxon-name></italic> were slightly larger (13.6–14 × 5.6–5.9 µm). These data demonstrate the need of additional detailed investigations of the <italic><tp:taxon-name><tp:taxon-name-part taxon-name-part-type="genus" reg="Melanconis">M.</tp:taxon-name-part> <tp:taxon-name-part taxon-name-part-type="species" reg="marginalis">marginalis</tp:taxon-name-part></tp:taxon-name></italic> complex in western North America. <xref ref-type="bibr" rid="B24">Kobayashi (1970)</xref> determined the following sizes for Japanese collections of <italic><tp:taxon-name><tp:taxon-name-part taxon-name-part-type="genus" reg="Melanconis">M.</tp:taxon-name-part> <tp:taxon-name-part taxon-name-part-type="species" reg="marginalis">marginalis</tp:taxon-name-part></tp:taxon-name></italic>: asci 70–93 × 10–15 µm, ascospores 15–23 × 4–6.5 µm, mostly 17–20 × 4.5–5.5 µm, α-conidia 11.5–15 × 4–6.5 µm, β-conidia 7.5–12.5 × 1.5–2.5 µm. He also mentioned that the Japanese collections usually lacked ascospore appendages, which, however, may be due to the use of a mounting medium instead of water in his microscope mounts. This is supported by the fact that he also reported a lack of appendages in his <italic><tp:taxon-name><tp:taxon-name-part taxon-name-part-type="genus" reg="Melanconium">M.</tp:taxon-name-part> <tp:taxon-name-part taxon-name-part-type="species" reg="pterocaryae">pterocaryae</tp:taxon-name-part></tp:taxon-name></italic>, which was disproved by re-investigation of the type (<xref ref-type="bibr" rid="B53">Voglmayr et al. 2017</xref>).</p><p>Sizes of asci depend on the age of the material. They shrink with time and in specimens, which are 20 or more years old, they are smaller and do not obtain the original size even in KOH; also, it is very difficult to release ascospores from asci. In fresher specimens, asci are easily separable and ascospores are readily released. Vital asci open readily in mounts. Nonetheless, fresh asci of the epitype of subsp. <tp:taxon-name><tp:taxon-name-part taxon-name-part-type="genus" reg="Melanconis"/><tp:taxon-name-part taxon-name-part-type="species" reg="marginalis"/><tp:taxon-name-part taxon-name-part-type="subspecies" reg="marginalis">marginalis</tp:taxon-name-part></tp:taxon-name> were distinctly smaller than fresh asci of subsp. <tp:taxon-name><tp:taxon-name-part taxon-name-part-type="genus" reg="Melanconis"/><tp:taxon-name-part taxon-name-part-type="species" reg="europaea"/><tp:taxon-name-part taxon-name-part-type="subspecies" reg="europaea">europaea</tp:taxon-name-part></tp:taxon-name>.</p><p>Poor representation of the asexual morph in fungarium specimens may be due to the fact that the sexual morph is usually abundant, with numerous white ectostromatic discs; thus, the asexual morph may have been neglected during collecting or even discarded. β-conidia are often absent or scant and old amongst α-conidia in dark conidial deposits, hence they are either not formed or produced before α-conidia.</p></tp:treatment-sec><ref-list><ref id="B39"><mixed-citation xmlns:xlink="http://www.w3.org/1999/xlink" xlink:type="simple"><person-group><name name-style="western"><surname>Sieber</surname><given-names>TN</given-names></name><name name-style="western"><surname>Sieber-Canavesi</surname><given-names>F</given-names></name><name name-style="western"><surname>Petrini</surname><given-names>O</given-names></name><name name-style="western"><surname>Ekramoddoullah</surname><given-names>AKM</given-names></name><name name-style="western"><surname>Dorworth</surname><given-names>CE</given-names></name></person-group> (<year>1991</year>) <article-title>Characterization of Canadian and European <italic><tp:taxon-name><tp:taxon-name-part taxon-name-part-type="genus">Melanconium</tp:taxon-name-part></tp:taxon-name></italic> from some <italic><tp:taxon-name><tp:taxon-name-part taxon-name-part-type="genus">Alnus</tp:taxon-name-part></tp:taxon-name></italic> species by morphological, cultural and biochemical studies.</article-title><source>Canadian Journal of Botany</source><volume>69</volume>: <fpage>2170</fpage>–<lpage>2176</lpage>. <ext-link xlink:type="simple" ext-link-type="doi" xlink:href="10.1139/b91-272">https://doi.org/10.1139/b91-272</ext-link></mixed-citation></ref><ref id="B21"><mixed-citation xmlns:xlink="http://www.w3.org/1999/xlink" xlink:type="simple"><person-group><name name-style="western"><surname>Jensen</surname><given-names>JD</given-names></name></person-group> (<year>1984</year>) <article-title><italic><tp:taxon-name><tp:taxon-name-part taxon-name-part-type="genus">Melanconis</tp:taxon-name-part> <tp:taxon-name-part taxon-name-part-type="species">marginalis</tp:taxon-name-part></tp:taxon-name></italic> from Northern Idaho.</article-title><source>Mycotaxon</source><volume>20</volume>: <fpage>275</fpage>–<lpage>281</lpage>.</mixed-citation></ref><ref id="B24"><mixed-citation xmlns:xlink="http://www.w3.org/1999/xlink" xlink:type="simple"><person-group><name name-style="western"><surname>Kobayashi</surname><given-names>T</given-names></name></person-group> (<year>1970</year>) <article-title>Taxonomic studies of Japanese <tp:taxon-name><tp:taxon-name-part taxon-name-part-type="family">Diaporthaceae</tp:taxon-name-part></tp:taxon-name> with special reference to their life-histories.</article-title><source>Bulletin of the Government Forest Experimental Station Meguro</source><volume>226</volume>: <fpage>1</fpage>–<lpage>242</lpage>.</mixed-citation></ref><ref id="B53"><mixed-citation xmlns:xlink="http://www.w3.org/1999/xlink" xlink:type="simple"><person-group><name name-style="western"><surname>Voglmayr</surname><given-names>H</given-names></name><name name-style="western"><surname>Castlebury</surname><given-names>LA</given-names></name><name name-style="western"><surname>Jaklitsch</surname><given-names>W</given-names></name></person-group> (<year>2017</year>) <article-title><italic><tp:taxon-name><tp:taxon-name-part taxon-name-part-type="genus">Juglanconis</tp:taxon-name-part></tp:taxon-name></italic> gen. nov. on <tp:taxon-name><tp:taxon-name-part taxon-name-part-type="family">Juglandaceae</tp:taxon-name-part></tp:taxon-name>, and the new family <tp:taxon-name><tp:taxon-name-part taxon-name-part-type="family">Juglanconidaceae</tp:taxon-name-part></tp:taxon-name> (<tp:taxon-name><tp:taxon-name-part taxon-name-part-type="order">Diaporthales</tp:taxon-name-part></tp:taxon-name>).</article-title><source>Persoonia</source><volume>38</volume>: <fpage>136</fpage>–<lpage>155</lpage>. <ext-link xlink:type="simple" ext-link-type="doi" xlink:href="10.3767/003158517X694768">https://doi.org/10.3767/003158517X694768</ext-link></mixed-citation></ref></ref-list></tp:taxon-treatment>
