# Supplementary material for: The genus Melanconis (Diaporthales)
Source: MycoKeys. 2020 Mar 2;63:69–117. doi: 10.3897/mycokeys.63.49054 (PMC7062851; doi:10.3897/mycokeys.63.49054)
Supplement: XML Treatment for Melanconis pacifica [file mycokeys.63.49054-treatment12.xml]

<!DOCTYPE tp:taxon-treatment
  PUBLIC "-//TaxonX//DTD Taxonomic Treatment Publishing DTD v0 20100105//EN" "tax-treatment-NSO.dtd">
<tp:taxon-treatment xmlns:tp="http://www.plazi.org/taxpub"><tp:treatment-meta><kwd-group><label>Taxon classification</label><kwd><named-content xmlns:xlink="http://www.w3.org/1999/xlink" content-type="kingdom">Fungi</named-content></kwd><kwd><named-content xmlns:xlink="http://www.w3.org/1999/xlink" content-type="order">Diaporthales</named-content></kwd><kwd><named-content xmlns:xlink="http://www.w3.org/1999/xlink" content-type="family">Melanconidaceae</named-content></kwd></kwd-group><mixed-citation publication-type="journal"><person-group><name><surname>Jaklitsch</surname><given-names>Walter M.</given-names></name><name><surname>Voglmayr</surname><given-names>Hermann</given-names></name></person-group><article-title>The genus <italic><tp:taxon-name><tp:taxon-name-part taxon-name-part-type="genus" reg="Melanconis">Melanconis</tp:taxon-name-part></tp:taxon-name></italic> (<tp:taxon-name><tp:taxon-name-part taxon-name-part-type="order">Diaporthales</tp:taxon-name-part></tp:taxon-name>)</article-title><source>MycoKeys</source><day>02</day><month>3</month><year>2020</year><volume>63</volume><fpage>69</fpage><lpage>117</lpage><pub-id pub-id-type="doi">10.3897/mycokeys.63.49054</pub-id></mixed-citation></tp:treatment-meta><tp:nomenclature><tp:taxon-name><object-id xmlns:xlink="http://www.w3.org/1999/xlink" content-type="arpha" xlink:type="simple">5533B67C-06C9-547A-84AB-FA8223488A9B</object-id>
              <tp:taxon-name-part taxon-name-part-type="genus" reg="Melanconis">Melanconis</tp:taxon-name-part>
              <tp:taxon-name-part taxon-name-part-type="species" reg="pacifica">pacifica</tp:taxon-name-part>
              <object-id xmlns:xlink="http://www.w3.org/1999/xlink" content-type="mycobank" xlink:type="simple">834112</object-id>
            </tp:taxon-name><tp:taxon-authority>Jaklitsch &amp; Voglmayr</tp:taxon-authority><tp:taxon-status xmlns:xlink="http://www.w3.org/1999/xlink" xlink:type="simple">sp. nov.</tp:taxon-status><xref ref-type="fig" rid="F12">Fig. 12</xref></tp:nomenclature><tp:treatment-sec sec-type="diagnosis" id="SECID0EAMFK"><title>Diagnosis.</title><p>This species is characterised by its occurrence on <italic><tp:taxon-name><tp:taxon-name-part taxon-name-part-type="genus" reg="Alnus">Alnus</tp:taxon-name-part> <tp:taxon-name-part taxon-name-part-type="species" reg="rubra">rubra</tp:taxon-name-part></tp:taxon-name></italic> and α-conidia, which are wider and darker than those of <italic><tp:taxon-name><tp:taxon-name-part taxon-name-part-type="genus" reg="Melanconis">M.</tp:taxon-name-part> <tp:taxon-name-part taxon-name-part-type="species" reg="marginalis">marginalis</tp:taxon-name-part></tp:taxon-name></italic> and differ by a different shape and absence of a light band from those of <italic><tp:taxon-name><tp:taxon-name-part taxon-name-part-type="genus" reg="Melanconis">M.</tp:taxon-name-part> <tp:taxon-name-part taxon-name-part-type="species" reg="alni">alni</tp:taxon-name-part></tp:taxon-name></italic>.</p></tp:treatment-sec><tp:treatment-sec sec-type="type material" id="SECID0EHNFK"><title>Type material.</title><p><bold><italic>Holotype.</italic></bold> Canada, British Columbia, Sidney, off Jura, on <italic><tp:taxon-name><tp:taxon-name-part taxon-name-part-type="genus" reg="Alnus">Alnus</tp:taxon-name-part> <tp:taxon-name-part taxon-name-part-type="species" reg="rubra">rubra</tp:taxon-name-part></tp:taxon-name></italic>, 26 May 2000, M.E. Barr 1021A (DAOM 230637; ex-type culture CBS 109744; isotype BPI 748446).</p></tp:treatment-sec><tp:treatment-sec sec-type="etymology" id="SECID0E4NFK"><title>Etymology.</title><p>For its occurrence in the Pacific region of western North America.</p><fig id="F12" position="float" orientation="portrait"><object-id xmlns:xlink="http://www.w3.org/1999/xlink" content-type="doi" xlink:type="simple">10.3897/mycokeys.63.49054.figure12</object-id><object-id xmlns:xlink="http://www.w3.org/1999/xlink" content-type="arpha" xlink:type="simple">300D9F75-E48B-51EE-8D7D-486F2BF007E1</object-id><label>Figure 12.</label><caption><p><italic><tp:taxon-name><tp:taxon-name-part taxon-name-part-type="genus" reg="Melanconis">Melanconis</tp:taxon-name-part> <tp:taxon-name-part taxon-name-part-type="species" reg="pacifica">pacifica</tp:taxon-name-part></tp:taxon-name></italic>. Asexual morph <bold>a–d</bold> conidiomata in face view <bold>e</bold> conidioma in cross section <bold>f</bold> conidioma in vertical section <bold>g–k</bold> conidiophores (<bold>g</bold> with both conidial types, note annellations in right conidiophore in <bold>k</bold>) <bold>l–r</bold> α-conidia <bold>s–z</bold> β-conidia <bold>a–k, n–p, z</bold> DAOM 220988 <bold>l, m, r–y</bold> holotype DAOM 230637 <bold>q</bold> isotype BPI 748446 <bold>g–o, r–z</bold> in 3% KOH. Scale bars: 300 µm (<bold>a–f</bold>), 30 µm (<bold>g</bold>), 10 µm (<bold>h–k</bold>), 5 µm (<bold>l–z</bold>).</p></caption><graphic xmlns:xlink="http://www.w3.org/1999/xlink" xlink:href="mycokeys-63-069-g012.jpg" position="float" orientation="portrait" xlink:type="simple" id="oo_384822.jpg"><uri content-type="original_file" xlink:type="simple">https://binary.pensoft.net/fig/384822</uri></graphic></fig></tp:treatment-sec><tp:treatment-sec sec-type="description" id="SECID0E1PFK"><title>Description.</title><p><bold><italic>Asexual morph</italic></bold>: <italic>Conidiomata</italic> 0.7–2.1 mm diam., visible as dark brown to blackish spots, acervular, subperidermal, scattered, discrete, rarely two confluent, pulvinate to conical, consisting of an erumpent central or eccentric, circular or elliptic to fusoid, flat or convex <italic>disc</italic> 0.2–1.3 mm diam., whitish, yellowish to reddish-orange when young, becoming concealed by ejected conidia and internally a narrow central or eccentric, whitish to yellowish stromatic column sometimes fraying out laterally and a dark ring-like periphery containing conidia. <italic>Conidia</italic> becoming discharged through a mostly slit-like rupture of the disc, forming dark brown to black, up to 0.7 mm high masses or tendrils. <italic>Conidiophores</italic> densely aggregated forming palisades, up to ca. 50 µm long, arising from a yellowish, nearly pseudoparenchymatous tissue of compacted hyphae, either consisting solely of conidiogenous cells or of a stout main axis with few side branches and a terminal whorl of 2–4 more or less vertical conidiogenous cells, hyaline to yellowish. <italic>Conidiogenous cells</italic> mostly 11–32 × (2–)2.5–3.3(–3.5) μm, annellidic, more or less cylindrical, hyaline, turning brown with age, forming simultaneously two types of conidia on top. <italic>Conidia</italic> dimorphic, α-<italic>conidia</italic> (8.8–)10.5–12.5(–15.5) × (5–)6.5–7.7(–8.8) µm, l/w (1.2–)1.4–1.8(–2.7) (n = 615), oval to ellipsoid, dark brown, with a distinct basal abscission scar; β-<italic>conidia</italic> (6.2–)8.2–12.5(–18.5) × (2–)2.3–3(–3.6) µm, l/w (1.7–)3–4.9(–7.6) (n = 103), oblong to cylindrical, straight or curved, sometimes sigmoid or kidney-shaped to subellipsoid, hyaline, turning dilute brownish with age, typically containing two subterminal groups of minute guttules, with a distinct basal abscission scar.</p><p><bold><italic>Culture</italic></bold>: Colony on <abbrev xmlns:xlink="http://www.w3.org/1999/xlink" xlink:title="malt extract agar" id="ABBRID0E3QFK" xlink:type="simple">MEA</abbrev> circular, first hyaline, turning white and later brownish in spots or patches, with stellate margin and radial stripes; black conidiomata forming along the stripes. Odour indistinct.</p></tp:treatment-sec><tp:treatment-sec sec-type="material" id="SECID0EARFK"><title>Additional materials examined</title><p>(all on/from <italic><tp:taxon-name><tp:taxon-name-part taxon-name-part-type="genus" reg="Alnus">Alnus</tp:taxon-name-part> <tp:taxon-name-part taxon-name-part-type="species" reg="rubra">rubra</tp:taxon-name-part></tp:taxon-name></italic>). Canada, British Columbia, Sidney, Bazan Bay, 28 May 1995, M.E. Barr (DAOM 220988); Victoria, 26 km N of Campbell River, <named-content xmlns:xlink="http://www.w3.org/1999/xlink" content-type="dwc:verbatimCoordinates" xlink:type="simple"><named-content content-type="geo-json" specific-use="{&#34;type&#34;:&#34;Point&#34;,&#34;coordinates&#34;:[-125.308400,50.126200]}" id="NCID0EURFK" xlink:type="simple">50.1262N, 125.3084W</named-content></named-content>, 2 Jan 1989, T.N. Sieber (DAVFP 24981, dried culture PFC-071 only); Caycuse, W shore of Cowichan Lake, <named-content xmlns:xlink="http://www.w3.org/1999/xlink" content-type="dwc:verbatimCoordinates" xlink:type="simple"><named-content content-type="geo-json" specific-use="{&#34;type&#34;:&#34;Point&#34;,&#34;coordinates&#34;:[-124.432100,48.881000]}" id="NCID0E3RFK" xlink:type="simple">48.8810N, 124.4321W</named-content></named-content>, 24 Oct 1988, T.N. Sieber (DAVFP 24980, dried culture PFC-068 only); Gordon Head, C. Dorworth’s property, <named-content xmlns:xlink="http://www.w3.org/1999/xlink" content-type="dwc:verbatimCoordinates" xlink:type="simple"><named-content content-type="geo-json" specific-use="{&#34;type&#34;:&#34;Point&#34;,&#34;coordinates&#34;:[-123.338000,48.439600]}" id="NCID0EESFK" xlink:type="simple">48.4396N, 123.3380W</named-content></named-content>, 4 Jun 1988, C. Dorworth (DAVFP 24973, dried culture PFC-043 only); East Sooke, <named-content xmlns:xlink="http://www.w3.org/1999/xlink" content-type="dwc:verbatimCoordinates" xlink:type="simple"><named-content content-type="geo-json" specific-use="{&#34;type&#34;:&#34;Point&#34;,&#34;coordinates&#34;:[-123.743600,48.437700]}" id="NCID0EMSFK" xlink:type="simple">48.4377N, 123.7436W</named-content></named-content>, 29 Jun 1948, W.G. Ziller (DAVFP 3092); Nanaimo, DeCourcy Island, <named-content xmlns:xlink="http://www.w3.org/1999/xlink" content-type="dwc:verbatimCoordinates" xlink:type="simple"><named-content content-type="geo-json" specific-use="{&#34;type&#34;:&#34;Point&#34;,&#34;coordinates&#34;:[-123.773200,49.064100]}" id="NCID0EUSFK" xlink:type="simple">49.0641N, 123.7732W</named-content></named-content>, 1 Jun 1988, C. Dorworth (DAVFP 24974, dried culture PFC-047 only); Parksville, NW Bay, 3.1 km W of M&amp;B office, <named-content xmlns:xlink="http://www.w3.org/1999/xlink" content-type="dwc:verbatimCoordinates" xlink:type="simple"><named-content content-type="geo-json" specific-use="{&#34;type&#34;:&#34;Point&#34;,&#34;coordinates&#34;:[-124.147900,49.323800]}" id="NCID0E3SFK" xlink:type="simple">49.3238N, 124.1479W</named-content></named-content>, 13 Jul 1988, C. Dorworth (DAVFP 24975, dried culture PFC-050 only); Port Renfrew, Sombrio Beach, <named-content xmlns:xlink="http://www.w3.org/1999/xlink" content-type="dwc:verbatimCoordinates" xlink:type="simple"><named-content content-type="geo-json" specific-use="{&#34;type&#34;:&#34;Point&#34;,&#34;coordinates&#34;:[-124.286600,48.522900]}" id="NCID0EETFK" xlink:type="simple">48.5229N, 124.2866W</named-content></named-content>, 4 Nov 1988, C. Dorworth (DAVFP 24977, dried culture PFC-053 only); Revelstoke, Jordan River, gravel pit S of the river, <named-content xmlns:xlink="http://www.w3.org/1999/xlink" content-type="dwc:verbatimCoordinates" xlink:type="simple"><named-content content-type="geo-json" specific-use="{&#34;type&#34;:&#34;Point&#34;,&#34;coordinates&#34;:[-124.014000,48.435600]}" id="NCID0EMTFK" xlink:type="simple">48.4356N, 124.0140W</named-content></named-content>, 24 Oct 1988, C. Dorworth (DAVFP 24978, dried culture PFC-055 only); ibid., 24 Oct 1988, T.N. Sieber (DAVFP 24979, dried culture PFC-067 only); Sooke, East Sooke Park, Babbington Trail, <named-content xmlns:xlink="http://www.w3.org/1999/xlink" content-type="dwc:verbatimCoordinates" xlink:type="simple"><named-content content-type="geo-json" specific-use="{&#34;type&#34;:&#34;Point&#34;,&#34;coordinates&#34;:[-123.607300,48.348500]}" id="NCID0EUTFK" xlink:type="simple">48.3485N, 123.6073W</named-content></named-content>, 9 Sep 1988, C. Dorworth (DAVFP 25029, dried culture PFC-054).</p></tp:treatment-sec><tp:treatment-sec sec-type="notes" id="SECID0EZTFK"><title>Notes.</title><p>The description is largely based on DAOM 220988 due to good development of conidiomata. However, we select DAOM 230637 as the holotype, because DNA data are only available for this specimen. Microscopic data of the two specimens are identical. This species is currently only known as an asexual morph. One specimen from Victoria (DAVFP 3092) contains also an immature sexual morph, which corresponds to <italic><tp:taxon-name><tp:taxon-name-part taxon-name-part-type="genus" reg="Melanconis">Melanconis</tp:taxon-name-part> <tp:taxon-name-part taxon-name-part-type="species" reg="alni">alni</tp:taxon-name-part></tp:taxon-name></italic> superficially. Barr apparently identified her collections as <italic><tp:taxon-name><tp:taxon-name-part taxon-name-part-type="genus" reg="Melanconis">M.</tp:taxon-name-part> <tp:taxon-name-part taxon-name-part-type="species" reg="marginalis">marginalis</tp:taxon-name-part></tp:taxon-name></italic> because the latter was, at that time, considered to be the only alnicolous species occurring in North America (<xref ref-type="bibr" rid="B21">Jensen 1984</xref>), which also occurs on <italic><tp:taxon-name><tp:taxon-name-part taxon-name-part-type="genus" reg="Alnus">A.</tp:taxon-name-part> <tp:taxon-name-part taxon-name-part-type="species" reg="rubra">rubra</tp:taxon-name-part></tp:taxon-name></italic> (<xref ref-type="bibr" rid="B39">Sieber et al. 1991</xref>). However, the conidia of the latter species are longer, more fusoid, have a larger l/w ratio and are lighter in colour than those of <italic><tp:taxon-name><tp:taxon-name-part taxon-name-part-type="genus" reg="Melanconis">M.</tp:taxon-name-part> <tp:taxon-name-part taxon-name-part-type="species" reg="pacifica">pacifica</tp:taxon-name-part></tp:taxon-name></italic>. α-conidia of <italic><tp:taxon-name><tp:taxon-name-part taxon-name-part-type="genus" reg="Melanconis">M.</tp:taxon-name-part> <tp:taxon-name-part taxon-name-part-type="species" reg="pacifica">pacifica</tp:taxon-name-part></tp:taxon-name></italic> and <italic><tp:taxon-name><tp:taxon-name-part taxon-name-part-type="genus" reg="Melanconis">M.</tp:taxon-name-part> <tp:taxon-name-part taxon-name-part-type="species" reg="alni">alni</tp:taxon-name-part></tp:taxon-name></italic> are virtually identical in size. Those of the latter, however, have a different shape, a median light band and a more greyish-brown colour. Remarkably, <xref ref-type="bibr" rid="B64">Wehmeyer (1941)</xref> mentioned a collection from the American Pacific region (Oregon) which had conidia resembling <italic><tp:taxon-name><tp:taxon-name-part taxon-name-part-type="genus" reg="Melanconium">Melanconium</tp:taxon-name-part> <tp:taxon-name-part taxon-name-part-type="species" reg="sphaeroideum">sphaeroideum</tp:taxon-name-part></tp:taxon-name></italic>, a synonym of <italic><tp:taxon-name><tp:taxon-name-part taxon-name-part-type="genus" reg="Melanconis">M.</tp:taxon-name-part> <tp:taxon-name-part taxon-name-part-type="species" reg="alni">alni</tp:taxon-name-part></tp:taxon-name></italic>. <xref ref-type="bibr" rid="B39">Sieber et al. (1991)</xref> included 10 isolates from <italic><tp:taxon-name><tp:taxon-name-part taxon-name-part-type="genus" reg="Alnus">Alnus</tp:taxon-name-part> <tp:taxon-name-part taxon-name-part-type="species" reg="rubra">rubra</tp:taxon-name-part></tp:taxon-name></italic>, sampled in British Columbia, that they identified as <italic><tp:taxon-name><tp:taxon-name-part taxon-name-part-type="genus" reg="Melanconium">Melanconium</tp:taxon-name-part> <tp:taxon-name-part taxon-name-part-type="species" reg="apiocarpum">apiocarpum</tp:taxon-name-part></tp:taxon-name></italic>, another synonym of <italic><tp:taxon-name><tp:taxon-name-part taxon-name-part-type="genus" reg="Melanconis">M.</tp:taxon-name-part> <tp:taxon-name-part taxon-name-part-type="species" reg="alni">alni</tp:taxon-name-part></tp:taxon-name></italic> (see above), based on conidial size and shape. Their measurements and, in particular, their illustration (fig. 2a) of α-conidia fully agree with <italic><tp:taxon-name><tp:taxon-name-part taxon-name-part-type="genus" reg="Melanconis">M.</tp:taxon-name-part> <tp:taxon-name-part taxon-name-part-type="species" reg="pacifica">pacifica</tp:taxon-name-part></tp:taxon-name></italic>. The isozyme patterns of <xref ref-type="bibr" rid="B39">Sieber et al. (1991)</xref> revealed high similarities, but also diagnostic differences between the isolates from European <italic><tp:taxon-name><tp:taxon-name-part taxon-name-part-type="genus" reg="Alnus">A.</tp:taxon-name-part> <tp:taxon-name-part taxon-name-part-type="species" reg="glutinosa">glutinosa</tp:taxon-name-part></tp:taxon-name></italic> and Canadian <italic><tp:taxon-name><tp:taxon-name-part taxon-name-part-type="genus" reg="Alnus">A.</tp:taxon-name-part> <tp:taxon-name-part taxon-name-part-type="species" reg="rubra">rubra</tp:taxon-name-part></tp:taxon-name></italic>, which is in agreement with the close phylogenetic relationship between <italic><tp:taxon-name><tp:taxon-name-part taxon-name-part-type="genus" reg="Melanconis">M.</tp:taxon-name-part> <tp:taxon-name-part taxon-name-part-type="species" reg="alni">alni</tp:taxon-name-part></tp:taxon-name></italic> and <italic><tp:taxon-name><tp:taxon-name-part taxon-name-part-type="genus" reg="Melanconis">M.</tp:taxon-name-part> <tp:taxon-name-part taxon-name-part-type="species" reg="pacifica">pacifica</tp:taxon-name-part></tp:taxon-name></italic>. Our morphological re-investigations of the isolates of <xref ref-type="bibr" rid="B39">Sieber et al. (1991)</xref>, which are kept as dried cultures at DAVFP (see specimens cited above), confirmed that they represent <italic><tp:taxon-name><tp:taxon-name-part taxon-name-part-type="genus" reg="Melanconis">M.</tp:taxon-name-part> <tp:taxon-name-part taxon-name-part-type="species" reg="pacifica">pacifica</tp:taxon-name-part></tp:taxon-name></italic>.</p><p>In DAOM, two additional specimens, labelled <italic><tp:taxon-name><tp:taxon-name-part taxon-name-part-type="genus" reg="Melanconis">Melanconis</tp:taxon-name-part> <tp:taxon-name-part taxon-name-part-type="species" reg="marginalis">marginalis</tp:taxon-name-part></tp:taxon-name></italic> collected by Barr in the same area, are extant, DAOM 227727 and DAOM 227345. These specimens, however, do not contain <italic><tp:taxon-name><tp:taxon-name-part taxon-name-part-type="genus" reg="Melanconis">M.</tp:taxon-name-part> <tp:taxon-name-part taxon-name-part-type="species" reg="pacifica">pacifica</tp:taxon-name-part></tp:taxon-name></italic>, but the sexual morph of a <italic><tp:taxon-name><tp:taxon-name-part taxon-name-part-type="genus" reg="Diaporthe">Diaporthe</tp:taxon-name-part></tp:taxon-name></italic> sp.</p></tp:treatment-sec><ref-list><ref id="B21"><mixed-citation xmlns:xlink="http://www.w3.org/1999/xlink" xlink:type="simple"><person-group><name name-style="western"><surname>Jensen</surname><given-names>JD</given-names></name></person-group> (<year>1984</year>) <article-title><italic><tp:taxon-name><tp:taxon-name-part taxon-name-part-type="genus">Melanconis</tp:taxon-name-part> <tp:taxon-name-part taxon-name-part-type="species">marginalis</tp:taxon-name-part></tp:taxon-name></italic> from Northern Idaho.</article-title><source>Mycotaxon</source><volume>20</volume>: <fpage>275</fpage>–<lpage>281</lpage>.</mixed-citation></ref><ref id="B39"><mixed-citation xmlns:xlink="http://www.w3.org/1999/xlink" xlink:type="simple"><person-group><name name-style="western"><surname>Sieber</surname><given-names>TN</given-names></name><name name-style="western"><surname>Sieber-Canavesi</surname><given-names>F</given-names></name><name name-style="western"><surname>Petrini</surname><given-names>O</given-names></name><name name-style="western"><surname>Ekramoddoullah</surname><given-names>AKM</given-names></name><name name-style="western"><surname>Dorworth</surname><given-names>CE</given-names></name></person-group> (<year>1991</year>) <article-title>Characterization of Canadian and European <italic><tp:taxon-name><tp:taxon-name-part taxon-name-part-type="genus">Melanconium</tp:taxon-name-part></tp:taxon-name></italic> from some <italic><tp:taxon-name><tp:taxon-name-part taxon-name-part-type="genus">Alnus</tp:taxon-name-part></tp:taxon-name></italic> species by morphological, cultural and biochemical studies.</article-title><source>Canadian Journal of Botany</source><volume>69</volume>: <fpage>2170</fpage>–<lpage>2176</lpage>. <ext-link xlink:type="simple" ext-link-type="doi" xlink:href="10.1139/b91-272">https://doi.org/10.1139/b91-272</ext-link></mixed-citation></ref><ref id="B64"><mixed-citation xmlns:xlink="http://www.w3.org/1999/xlink" xlink:type="simple"><person-group><name name-style="western"><surname>Wehmeyer</surname><given-names>LE</given-names></name></person-group> (<year>1941</year>) <article-title>A Revision of <italic><tp:taxon-name><tp:taxon-name-part taxon-name-part-type="genus">Melanconis</tp:taxon-name-part></tp:taxon-name></italic>, <italic><tp:taxon-name><tp:taxon-name-part taxon-name-part-type="genus">Pseudovalsa</tp:taxon-name-part></tp:taxon-name></italic>, <italic><tp:taxon-name><tp:taxon-name-part taxon-name-part-type="genus">Prosthecium</tp:taxon-name-part></tp:taxon-name></italic>, and <italic><tp:taxon-name><tp:taxon-name-part taxon-name-part-type="genus">Titania</tp:taxon-name-part></tp:taxon-name></italic>.</article-title><source>University of Michigan Studies, Scientific Series</source><volume>14</volume>: <fpage>1</fpage>–<lpage>161</lpage>. [repr. Bibliotheca Mycologica 41 (1973), Cramer, Lehre]</mixed-citation></ref></ref-list></tp:taxon-treatment>
