# Supplementary material for: The genus Melanconis (Diaporthales)
Source: MycoKeys. 2020 Mar 2;63:69–117. doi: 10.3897/mycokeys.63.49054 (PMC7062851; doi:10.3897/mycokeys.63.49054)
Supplement: XML Treatment for Melanconis stilbostoma [file mycokeys.63.49054-treatment13.xml]

<!DOCTYPE tp:taxon-treatment
  PUBLIC "-//TaxonX//DTD Taxonomic Treatment Publishing DTD v0 20100105//EN" "tax-treatment-NSO.dtd">
<tp:taxon-treatment xmlns:tp="http://www.plazi.org/taxpub"><tp:treatment-meta><kwd-group><label>Taxon classification</label><kwd><named-content xmlns:xlink="http://www.w3.org/1999/xlink" content-type="kingdom">Fungi</named-content></kwd><kwd><named-content xmlns:xlink="http://www.w3.org/1999/xlink" content-type="order">Diaporthales</named-content></kwd><kwd><named-content xmlns:xlink="http://www.w3.org/1999/xlink" content-type="family">Melanconidaceae</named-content></kwd></kwd-group><mixed-citation publication-type="journal"><person-group><name><surname>Jaklitsch</surname><given-names>Walter M.</given-names></name><name><surname>Voglmayr</surname><given-names>Hermann</given-names></name></person-group><article-title>The genus <italic><tp:taxon-name><tp:taxon-name-part taxon-name-part-type="genus" reg="Melanconis">Melanconis</tp:taxon-name-part></tp:taxon-name></italic> (<tp:taxon-name><tp:taxon-name-part taxon-name-part-type="order">Diaporthales</tp:taxon-name-part></tp:taxon-name>)</article-title><source>MycoKeys</source><day>02</day><month>3</month><year>2020</year><volume>63</volume><fpage>69</fpage><lpage>117</lpage><pub-id pub-id-type="doi">10.3897/mycokeys.63.49054</pub-id></mixed-citation></tp:treatment-meta><tp:nomenclature><tp:taxon-name><object-id xmlns:xlink="http://www.w3.org/1999/xlink" content-type="arpha" xlink:type="simple">22504CDE-F072-5268-B981-F3B1A0C13B67</object-id>
              <tp:taxon-name-part taxon-name-part-type="genus" reg="Melanconis">Melanconis</tp:taxon-name-part>
              <tp:taxon-name-part taxon-name-part-type="species" reg="stilbostoma">stilbostoma</tp:taxon-name-part>
            </tp:taxon-name><tp:taxon-authority>(Fr. : Fr.) Tul. &amp; C. Tul., Select. fung. carpol. (Paris) 2: 115 (1863).</tp:taxon-authority><xref ref-type="fig" rid="F13">Figure 13</xref><tp:nomenclature-citation-list><tp:nomenclature-citation><tp:taxon-name>
                  <tp:taxon-name-part taxon-name-part-type="genus" reg="Sphaeria"/>
                  <tp:taxon-name-part taxon-name-part-type="species" reg="stilbostoma"/>
                </tp:taxon-name><comment>≡ <tp:taxon-name><tp:taxon-name-part taxon-name-part-type="genus" reg="Sphaeria">Sphaeria</tp:taxon-name-part> <tp:taxon-name-part taxon-name-part-type="species" reg="stilbostoma">stilbostoma</tp:taxon-name-part></tp:taxon-name> Fr. : Fr., K. svenska Vetensk-Akad. Handl., ser. 3, 39: 102 (1818) (Basionym) </comment></tp:nomenclature-citation><tp:nomenclature-citation><tp:taxon-name>
                  <tp:taxon-name-part taxon-name-part-type="genus" reg="Melanconis"/>
                  <tp:taxon-name-part taxon-name-part-type="species" reg="stilbostoma"/>
                </tp:taxon-name><comment>≡ <tp:taxon-name><tp:taxon-name-part taxon-name-part-type="genus" reg="Melanconis">Melanconis</tp:taxon-name-part> <tp:taxon-name-part taxon-name-part-type="species" reg="stilbostoma">stilbostoma</tp:taxon-name-part></tp:taxon-name> (Fr. : Fr.) Tul., Annls Sci. Nat., Bot., sér. 4, 5: 109 (1856). (Nom. inval., Art. 35.1). </comment></tp:nomenclature-citation><tp:nomenclature-citation><tp:taxon-name>
                  <tp:taxon-name-part taxon-name-part-type="genus" reg="Melanconium"/>
                  <tp:taxon-name-part taxon-name-part-type="species" reg="bicolor"/>
                </tp:taxon-name><comment>?= <tp:taxon-name><tp:taxon-name-part taxon-name-part-type="genus" reg="Melanconium">Melanconium</tp:taxon-name-part> <tp:taxon-name-part taxon-name-part-type="species" reg="bicolor">bicolor</tp:taxon-name-part></tp:taxon-name> Nees : Fr., Syst. Pilze (Würzburg): 32 (1816) [1816–17]. </comment></tp:nomenclature-citation><tp:nomenclature-citation><tp:taxon-name>
                  <tp:taxon-name-part taxon-name-part-type="genus" reg="Melanconium"/>
                  <tp:taxon-name-part taxon-name-part-type="species" reg="betulinum"/>
                </tp:taxon-name><comment>= <tp:taxon-name><tp:taxon-name-part taxon-name-part-type="genus" reg="Melanconium">Melanconium</tp:taxon-name-part> <tp:taxon-name-part taxon-name-part-type="species" reg="betulinum">betulinum</tp:taxon-name-part></tp:taxon-name> J.C. Schmidt &amp; Kunze, Deutschl. Schwämme, Neunte Lieferung: 3 (1819). </comment></tp:nomenclature-citation><tp:nomenclature-citation><tp:taxon-name>
                  <tp:taxon-name-part taxon-name-part-type="genus" reg="Melanconium"/>
                  <tp:taxon-name-part taxon-name-part-type="species" reg="elevatum"/>
                </tp:taxon-name><comment>= <tp:taxon-name><tp:taxon-name-part taxon-name-part-type="genus" reg="Melanconium">Melanconium</tp:taxon-name-part> <tp:taxon-name-part taxon-name-part-type="species" reg="elevatum">elevatum</tp:taxon-name-part></tp:taxon-name> Corda, Icon. fung. (Prague) 3: 22 (1839). </comment></tp:nomenclature-citation></tp:nomenclature-citation-list></tp:nomenclature><tp:treatment-sec sec-type="type material" id="SECID0ESAGK"><title>Type material.</title><p><bold><italic>Lectotype.</italic></bold> Sweden, without data, Fries, Scleromyc. Suec. no. 145, as <italic><tp:taxon-name><tp:taxon-name-part taxon-name-part-type="genus" reg="Sphaeria">Sphaeria</tp:taxon-name-part> <tp:taxon-name-part taxon-name-part-type="species" reg="stilbostoma">stilbostoma</tp:taxon-name-part></tp:taxon-name></italic> (UPS:BOT:F-117590, lectotype here designated; <ext-link xmlns:xlink="http://www.w3.org/1999/xlink" ext-link-type="gen" xlink:href="MBT390467" xlink:type="simple">MBT390467</ext-link>)). <bold><italic>Epitype</italic></bold>, here designated: Austria, Tirol, Prägraten, Umbalfälle, grid square 8939/4, on <italic><tp:taxon-name><tp:taxon-name-part taxon-name-part-type="genus" reg="Betula">Betula</tp:taxon-name-part> <tp:taxon-name-part taxon-name-part-type="species" reg="pendula">pendula</tp:taxon-name-part></tp:taxon-name></italic>, 28 Aug 2000, W. Jaklitsch W.J. 1543 (BPI 748447; ex-epitype culture CBS 109778 = A.R. 3501 = ME11; AFTOL-ID 936; <ext-link xmlns:xlink="http://www.w3.org/1999/xlink" ext-link-type="gen" xlink:href="MBT390383" xlink:type="simple">MBT390383</ext-link>; iso-epitype <named-content xmlns:xlink="http://www.w3.org/1999/xlink" content-type="dwc:institutional_code" xlink:type="simple">WU</named-content> 31897).</p><fig id="F13" position="float" orientation="portrait"><object-id xmlns:xlink="http://www.w3.org/1999/xlink" content-type="doi" xlink:type="simple">10.3897/mycokeys.63.49054.figure13</object-id><object-id xmlns:xlink="http://www.w3.org/1999/xlink" content-type="arpha" xlink:type="simple">D628A556-6960-5297-BC3F-C62F9F6CF421</object-id><label>Figure 13.</label><caption><p><italic><tp:taxon-name><tp:taxon-name-part taxon-name-part-type="genus" reg="Melanconis">Melanconis</tp:taxon-name-part> <tp:taxon-name-part taxon-name-part-type="species" reg="stilbostoma">stilbostoma</tp:taxon-name-part></tp:taxon-name></italic>. <bold>a–r</bold> Sexual morph <bold>a–d</bold> pseudostromata with ectostromatic discs in face view <bold>e</bold> cross section through 2 adjacent pseudostromata <bold>f</bold> vertical section showing 2 perithecia, ostiolar necks and central column <bold>g–k</bold> asci <bold>l–r</bold> ascospores <bold>j, k</bold> in aqueous Congo Red <bold>s–b1</bold> Asexual morph <bold>s, t</bold> conidiomata in face view <bold>u</bold> conidioma in cross section <bold>v–x</bold> conidiophores and conidiogenous cells <bold>y–b1</bold> α-conidia <bold>v–b1</bold> in 3% KOH <bold>a, j, s, v–x</bold> iso-epitype <named-content xmlns:xlink="http://www.w3.org/1999/xlink" content-type="dwc:institutional_code" xlink:type="simple">WU</named-content> 31897 = W.J. 1543 <bold>b–d</bold><named-content xmlns:xlink="http://www.w3.org/1999/xlink" content-type="dwc:institutional_code" xlink:type="simple">WU</named-content> 31896 <bold>e–g, i, k, o</bold><named-content xmlns:xlink="http://www.w3.org/1999/xlink" content-type="dwc:institutional_code" xlink:type="simple">WU</named-content> 38241 <bold>h, p, q</bold><named-content xmlns:xlink="http://www.w3.org/1999/xlink" content-type="dwc:institutional_code" xlink:type="simple">WU</named-content> 36779 <bold>l–n, a1</bold> WU31899 <bold>r</bold><named-content xmlns:xlink="http://www.w3.org/1999/xlink" content-type="dwc:institutional_code" xlink:type="simple">WU</named-content> 37048 <bold>t</bold><named-content xmlns:xlink="http://www.w3.org/1999/xlink" content-type="dwc:institutional_code" xlink:type="simple">WU</named-content> 31894 <bold>u</bold><named-content xmlns:xlink="http://www.w3.org/1999/xlink" content-type="dwc:institutional_code" xlink:type="simple">WU</named-content> 15266 <bold>y</bold><italic><tp:taxon-name><tp:taxon-name-part taxon-name-part-type="genus" reg="Melanconium">M.</tp:taxon-name-part> <tp:taxon-name-part taxon-name-part-type="species" reg="betulinum">betulinum</tp:taxon-name-part></tp:taxon-name></italic> B700016529 <bold>z</bold><italic><tp:taxon-name><tp:taxon-name-part taxon-name-part-type="genus" reg="Melanconium">M.</tp:taxon-name-part> <tp:taxon-name-part taxon-name-part-type="species" reg="betulinum">betulinum</tp:taxon-name-part></tp:taxon-name></italic> B700016528 <bold>a1</bold> WU31899 <bold>b1</bold><named-content xmlns:xlink="http://www.w3.org/1999/xlink" content-type="dwc:institutional_code" xlink:type="simple">WU</named-content> 35970 = D143. Scale bars: 1 mm (<bold>a, b</bold>), 300 µm (<bold>c, d</bold>), 500 µm (<bold>e, f, t, u</bold>), 15 µm (<bold>g–k</bold>), 5 µm (<bold>l–r, y–b1</bold>), 2 mm (<bold>s</bold>), 10 µm (<bold>v–x</bold>).</p></caption><graphic xmlns:xlink="http://www.w3.org/1999/xlink" xlink:href="mycokeys-63-069-g013.jpg" position="float" orientation="portrait" xlink:type="simple" id="oo_384823.jpg"><uri content-type="original_file" xlink:type="simple">https://binary.pensoft.net/fig/384823</uri></graphic></fig></tp:treatment-sec><tp:treatment-sec sec-type="description" id="SECID0EWHGK"><title>Description.</title><p><bold><italic>Sexual morph</italic></bold>: <italic>Pseudostromata</italic> 1.3–3.6(–4.5) mm diam., scattered to aggregated, slightly or distinctly projecting from bark surface, pulvinate with bluntly conical centre (projecting disc), circular to elliptical in outline; consisting of an ectostromatic disc and perithecia embedded in an entostroma around a central column and often chambers filled with conidia. <italic>Ectostromatic discs</italic> 0.4–2.4(–2.7) mm diam. or length, fusoid to circular, projecting from the bark surface to 0.5 mm, less commonly 1 mm including pseudostroma, white or yellow, brown when old, flat, concave or convex, often completely filled by tips of ostiolar necks; central column beneath disc brightly white to yellow, consisting of hyaline hyphae and colourless crystals. <italic>Ostiolar necks</italic> cylindrical, laterally or centrally attached on perithecia, convergent and densely and irregularly or evenly disposed in the disc or around the margin; visible part in the discs (106–)139–231(–283) µm (n = 68) diam., 1–25 per disc, shiny black, convex papillate, discoid with depressed centre or conical to cylindrical and projecting to 300 µm. <italic>Entostroma</italic> paler than surrounding inner bark, consisting of hyaline to white hyphae and bark cells, sometimes forming white patches. <italic>Perithecia</italic> (450–)540–700(–780) µm (n = 45) diam., arranged in valsoid configuration around and below central column, globose to subglobose, collapsing upon drying. <italic>Peridium</italic> pseudoparenchymatous, consisting of a dark brown small-celled outer and a hyaline to brownish, large-celled inner layer. <italic>Hamathecium</italic> absent at maturity. <italic>Asci</italic> floating free at maturity, (69–)80–123(–141) × (10–)13–18(–21) µm (n = 64), fusoid to oblong or narrowly clavate, with an apical ring distinct in water and staining in Congo Red but invisible or indistinct in 3% KOH, containing 4–8 biseriate or obliquely uniseriate ascospores. <italic>Ascospores</italic> (13.7–)16–19(–23) × (4.7–)6.5–8.5(–9.7) µm, l/w (1.9–)2.1–2.7(–3.6) (n = 186), first narrow, fusoid or oblong and with small roundish appendages (1.5–)2–5(–7.3) × (2.2–)3.3–5.5(–6.8) µm, l/w (0.3–)0.5–1.1(–1.7) (n = 60) within asci, later becoming broadly ellipsoid with rounded ends, symmetric or inequilateral, slightly constricted at the central to slightly eccentric septum, hyaline, thick-walled, smooth; appendages fugaceous and absent on released ascospores.</p><p><bold><italic>Asexual morph</italic></bold> acervular, intermingled with pseudostromata of the sexual morph or developing separately, conspicuous. First white tissue (central column) forming within the bark, becoming surrounded by sterile yellow margin and narrow discs rupturing bark epidermis, followed by the production of conidia in olivaceous to black chambers containing black conidial masses translucent though bark. <italic>Conidiomata</italic> 0.9–3.2 mm diam., subconical or pulvinate, more or less circular in outline, scattered or crowded.</p><p><italic>Covering discs</italic> 0.3–1.2 mm long, slit-like to circular, flat to convex, shiny white to yellowish, becoming obscured by dark olivaceous brown to black conidial deposits forming patches to 2.7 mm diam., sometimes confluent to 1 cm; discs and pulvinate or conical columns beneath, consisting of dense <italic>textura intricata</italic> of hyaline hyphae and numerous colourless crystals, becoming brittle with age. <italic>Conidiophores</italic> emerging around the central column from a pseudoparenchymatous base, filiform, branched near the base and usually 1–3 fold asymmetrically at higher levels, first hyaline, turning brown from their tips; terminal <italic>conidiogenous cells</italic> (11.5–)18–33(–42.5) × (2–) 2.5–3.5(–4.5) µm (n = 47), more or less cylindrical, with up to 5 or 6 annellations, densely arranged, repetitive, producing α-conidia. <italic>Conidia</italic> (10.5–)12.5–15(–17.5) × (6.2–)7.2–8.5(–9.5) µm, l/w (1.3–)1.6–2(–2.7) (n = 260), oval, ellipsoid or subglobose, 1-celled, dark brown, thick-walled, smooth, with a few drops and a small scar. No β-conidia detected.</p><p><bold><italic>Culture</italic></bold>: Colony on <abbrev xmlns:xlink="http://www.w3.org/1999/xlink" xlink:title="corn meal dextrose" id="ABBRID0EPJGK" xlink:type="simple">CMD</abbrev> at 16 °C forming irregular white and brown to ochre zones partly covered by aerial hyphae or hyaline, undifferentiated, forming brown spots and irregularly disposed conidiomata; on <abbrev xmlns:xlink="http://www.w3.org/1999/xlink" xlink:title="malt extract agar" id="ABBRID0ETJGK" xlink:type="simple">MEA</abbrev> at room temperature first white, later with broad white and brown zones with undulating margin and conidiomata forming mostly on the outer margin. Odour indistinct to fruity.</p></tp:treatment-sec><tp:treatment-sec sec-type="distribution" id="SECID0EXJGK"><title>Distribution and ecology.</title><p><italic><tp:taxon-name><tp:taxon-name-part taxon-name-part-type="genus" reg="Melanconis">Melanconis</tp:taxon-name-part> <tp:taxon-name-part taxon-name-part-type="species" reg="stilbostoma">stilbostoma</tp:taxon-name-part></tp:taxon-name></italic> occurs frequently on <italic><tp:taxon-name><tp:taxon-name-part taxon-name-part-type="genus" reg="Betula">Betula</tp:taxon-name-part></tp:taxon-name></italic> spp. on the northern Hemisphere in Asia, Europe and North America (<xref ref-type="bibr" rid="B1">Barr 1978</xref>; <xref ref-type="bibr" rid="B9">Fan et al. 2016</xref>, <xref ref-type="bibr" rid="B10">2018</xref>; <xref ref-type="bibr" rid="B24">Kobayashi 1970</xref>; <xref ref-type="bibr" rid="B41">Sogonov et al. 2008</xref>).</p></tp:treatment-sec><tp:treatment-sec sec-type="material" id="SECID0EDLGK"><title>Other material examined.</title><p>(all on twigs of <italic><tp:taxon-name><tp:taxon-name-part taxon-name-part-type="genus" reg="Betula">Betula</tp:taxon-name-part> <tp:taxon-name-part taxon-name-part-type="species" reg="pendula">pendula</tp:taxon-name-part></tp:taxon-name></italic> except where noted): <bold>Austria</bold>, Kärnten, Gallizien, near Wildensteiner Wasserfall, grid square 9453/3, 11 Jul 2007, W. Jaklitsch (<named-content xmlns:xlink="http://www.w3.org/1999/xlink" content-type="dwc:institutional_code" xlink:type="simple">WU</named-content> 31896); St. Margareten im Rosental, village area, grid square 9452/4, 27 May 1992, W. Jaklitsch (<named-content xmlns:xlink="http://www.w3.org/1999/xlink" content-type="dwc:institutional_code" xlink:type="simple">WU</named-content> 15266); Trieblach, below Cihuc, grid square 9452/2, 14 Apr 2001, W. Jaklitsch W.J. 1740 (<named-content xmlns:xlink="http://www.w3.org/1999/xlink" content-type="dwc:institutional_code" xlink:type="simple">WU</named-content> 31895, BPI 872036; culture A.R. 3637); Wograda, grid square 9452/3, 27 May 1997, W. Jaklitsch W.J. 1080 (<named-content xmlns:xlink="http://www.w3.org/1999/xlink" content-type="dwc:institutional_code" xlink:type="simple">WU</named-content> 31894); same area and host, 31 May 2000, W. Jaklitsch W.J. 1474 (BPI 871332); Zabrde, grid square 9452/4, 7 Aug 1993, W. Jaklitsch (<named-content xmlns:xlink="http://www.w3.org/1999/xlink" content-type="dwc:institutional_code" xlink:type="simple">WU</named-content> 15191); Niederösterreich, Aspangberg-St. Peter, Außerneuwald, Höllergraben, grid square 8462/1, 24 May 2015, G. Koller (<named-content xmlns:xlink="http://www.w3.org/1999/xlink" content-type="dwc:institutional_code" xlink:type="simple">WU</named-content> 36779); Edlitz, Königsberg, grid square 8562/2, 14 Jul 2007, W. Jaklitsch W.J. 3125 (specimen lost; culture MS = CBS 121894); Friedersbach, S and SO from the village, grid square 7457/2, 19 Aug 2001, W. Jaklitsch W.J. 1775 (BPI 872038; culture A.R. 3725); Neunkirchen, Gloggnitz, Saloder, village area, grid square 8361/2, 10 May 2015, G. Koller (<named-content xmlns:xlink="http://www.w3.org/1999/xlink" content-type="dwc:institutional_code" xlink:type="simple">WU</named-content> 36752); Grimmenstein, between Eben and the Kulmriegel, grid square 8362/4, 14 May 2015, G. Koller (<named-content xmlns:xlink="http://www.w3.org/1999/xlink" content-type="dwc:institutional_code" xlink:type="simple">WU</named-content> 36812); Thaures, grid square 7156/1, 21 Sep 1997, W. Jaklitsch W.J. 1109 (<named-content xmlns:xlink="http://www.w3.org/1999/xlink" content-type="dwc:institutional_code" xlink:type="simple">WU</named-content> 37048); Weidlingbach, grid square 7763/1, 27 Jun 1999, W. Jaklitsch W.J. 1329 (<named-content xmlns:xlink="http://www.w3.org/1999/xlink" content-type="dwc:institutional_code" xlink:type="simple">WU</named-content> 37049); Oberösterreich, Schärding, Raab, Rothmayrberg, Rothmayr, 10 Mar 2012, H. Voglmayr (<named-content xmlns:xlink="http://www.w3.org/1999/xlink" content-type="dwc:institutional_code" xlink:type="simple">WU</named-content> 38241); St. Willibald, Großer Salletwald, at the road B 129 to Peuerbach, grid square 7648/1, 31 Dec 2011, H. Voglmayr (<named-content xmlns:xlink="http://www.w3.org/1999/xlink" content-type="dwc:institutional_code" xlink:type="simple">WU</named-content> 31899); Vienna, Alsergrund, at the hospital AKH, grid square 7764/3, 23 Jul 1993, W. Jaklitsch (<named-content xmlns:xlink="http://www.w3.org/1999/xlink" content-type="dwc:institutional_code" xlink:type="simple">WU</named-content> 15537); Favoriten, Rothneusiedl, grid square 7864/3, 4 Sep 1993, W. Jaklitsch (<named-content xmlns:xlink="http://www.w3.org/1999/xlink" content-type="dwc:institutional_code" xlink:type="simple">WU</named-content> 15758); ibidem, 22 Jan 1994, W. Jaklitsch (<named-content xmlns:xlink="http://www.w3.org/1999/xlink" content-type="dwc:institutional_code" xlink:type="simple">WU</named-content> 15559). <bold>Czech Republic</bold>, Bohemia, Malonty, Hodonický potok, grid square 7253/3, 25 Sep 2003, W. Jaklitsch W.J. 2427 (<named-content xmlns:xlink="http://www.w3.org/1999/xlink" content-type="dwc:institutional_code" xlink:type="simple">WU</named-content> 31898). <bold>Germany</bold>, no collection data (type material B 700016528 and B 700016529 of <italic><tp:taxon-name><tp:taxon-name-part taxon-name-part-type="genus" reg="Melanconium">Melanconium</tp:taxon-name-part> <tp:taxon-name-part taxon-name-part-type="species" reg="betulinum">betulinum</tp:taxon-name-part></tp:taxon-name></italic> from B). <bold>Italy</bold>, Sicily, Etna, SW Linguaglossa, near I Due Monti, on <italic><tp:taxon-name><tp:taxon-name-part taxon-name-part-type="genus" reg="Betula">Betula</tp:taxon-name-part> <tp:taxon-name-part taxon-name-part-type="species" reg="aetnensis">aetnensis</tp:taxon-name-part></tp:taxon-name></italic>, 18 Jun 2016, H. Voglmayr &amp; W. Jaklitsch (<named-content xmlns:xlink="http://www.w3.org/1999/xlink" content-type="dwc:institutional_code" xlink:type="simple">WU</named-content> 37047; culture D258). <bold>Japan</bold>, Nagano, Karuizawa, Mt. Asama, on <tp:taxon-name><tp:taxon-name-part taxon-name-part-type="genus" reg="Betula">Betula</tp:taxon-name-part> <tp:taxon-name-part taxon-name-part-type="species" reg="platyphylla">platyphylla</tp:taxon-name-part> <tp:taxon-name-part taxon-name-part-type="authority">Sukachev</tp:taxon-name-part> <tp:taxon-name-part taxon-name-part-type="infraspecific-rank">var.</tp:taxon-name-part> <tp:taxon-name-part taxon-name-part-type="variety" reg="japonica">japonica</tp:taxon-name-part></tp:taxon-name> (Miq.) Hara, 21 Sep 1965, T. Kobayashi (TFM FPH2710; culture MAFF 410225 = M3-9 = ME12). <bold>Poland</bold>, Narewka, NE Nowa Lewkowo, 27 Jul 2015, H. Voglmayr (<named-content xmlns:xlink="http://www.w3.org/1999/xlink" content-type="dwc:institutional_code" xlink:type="simple">WU</named-content> 35970; culture D143).</p></tp:treatment-sec><tp:treatment-sec sec-type="notes" id="SECID0E1RGK"><title>Notes.</title><p><italic><tp:taxon-name><tp:taxon-name-part taxon-name-part-type="genus" reg="Melanconis">Melanconis</tp:taxon-name-part> <tp:taxon-name-part taxon-name-part-type="species" reg="stilbostoma">stilbostoma</tp:taxon-name-part></tp:taxon-name></italic> and its basionym <italic><tp:taxon-name><tp:taxon-name-part taxon-name-part-type="genus" reg="Sphaeria">Sphaeria</tp:taxon-name-part> <tp:taxon-name-part taxon-name-part-type="species" reg="stilbostoma">stilbostoma</tp:taxon-name-part></tp:taxon-name></italic> (α <italic>papula</italic>) were mentioned by <xref ref-type="bibr" rid="B48">Tulasne (1856)</xref>, but the combination was invalid due to the lack of a generic diagnosis; it was, however, validated in <xref ref-type="bibr" rid="B49">Tulasne and Tulasne (1863)</xref>. According to Ibai Olariaga, who examined the type in UPS, there are 3 scalps of <italic><tp:taxon-name><tp:taxon-name-part taxon-name-part-type="genus" reg="Betula">Betula</tp:taxon-name-part></tp:taxon-name></italic> bark containing many clustered perithecia with black ostiolar necks erumpent through a white disc; neither asci nor spores were found, but brown α-conidia are present abundantly. As the type collection was distributed in Fries’ Scleromyceti Sueciae no. 145, we here lectotypify the species with the copy preserved in UPS, which we epitypify with a recent well-developed collection for which a culture and sequence data are available.</p><p>Several asexual morph names have been linked with <italic><tp:taxon-name><tp:taxon-name-part taxon-name-part-type="genus" reg="Melanconis">Melanconis</tp:taxon-name-part> <tp:taxon-name-part taxon-name-part-type="species" reg="stilbostoma">stilbostoma</tp:taxon-name-part></tp:taxon-name></italic>: <italic><tp:taxon-name><tp:taxon-name-part taxon-name-part-type="genus" reg="Melanconium">Melanconium</tp:taxon-name-part> <tp:taxon-name-part taxon-name-part-type="species" reg="bicolor">bicolor</tp:taxon-name-part></tp:taxon-name></italic> predates <italic><tp:taxon-name><tp:taxon-name-part taxon-name-part-type="genus" reg="Melanconis">Melanconis</tp:taxon-name-part> <tp:taxon-name-part taxon-name-part-type="species" reg="stilbostoma">stilbostoma</tp:taxon-name-part></tp:taxon-name></italic>, but there is no material extant in B, thus it cannot be checked; also <italic><tp:taxon-name><tp:taxon-name-part taxon-name-part-type="genus" reg="Quercus">Quercus</tp:taxon-name-part></tp:taxon-name></italic> but not <italic><tp:taxon-name><tp:taxon-name-part taxon-name-part-type="genus" reg="Betula">Betula</tp:taxon-name-part></tp:taxon-name></italic> was given as host in the protologue. In addition, <italic><tp:taxon-name><tp:taxon-name-part taxon-name-part-type="genus" reg="Melanconis">Melanconis</tp:taxon-name-part> <tp:taxon-name-part taxon-name-part-type="species" reg="stilbostoma">stilbostoma</tp:taxon-name-part></tp:taxon-name></italic> is a well-known and well-defined name for the generic type of <italic><tp:taxon-name><tp:taxon-name-part taxon-name-part-type="genus" reg="Melanconis">Melanconis</tp:taxon-name-part></tp:taxon-name></italic>. The second name is <italic><tp:taxon-name><tp:taxon-name-part taxon-name-part-type="genus" reg="Melanconium">Melanconium</tp:taxon-name-part> <tp:taxon-name-part taxon-name-part-type="species" reg="betulinum">betulinum</tp:taxon-name-part></tp:taxon-name></italic>, which is clearly a later synonym upon our examination of type material. <italic><tp:taxon-name><tp:taxon-name-part taxon-name-part-type="genus" reg="Melanconium">Melanconium</tp:taxon-name-part> <tp:taxon-name-part taxon-name-part-type="species" reg="elevatum">elevatum</tp:taxon-name-part></tp:taxon-name></italic> is another synonym. We have, however, not seen type material of this taxon, but the description and illustrations in <xref ref-type="bibr" rid="B6">Corda (1839)</xref> are conclusive. <italic><tp:taxon-name><tp:taxon-name-part taxon-name-part-type="genus" reg="Melanconis">Melanconis</tp:taxon-name-part> <tp:taxon-name-part taxon-name-part-type="species" reg="stilbostoma">stilbostoma</tp:taxon-name-part></tp:taxon-name></italic> is a very common fungus on birch throughout the northern hemisphere and likely the most conspicuous species of <italic><tp:taxon-name><tp:taxon-name-part taxon-name-part-type="genus" reg="Melanconis">Melanconis</tp:taxon-name-part></tp:taxon-name></italic> due to the shiny white discs of both morphs, contrasting the dark conidial deposits. In older specimens, the latter may have olivaceous tones, but much less conspicuously than with <italic><tp:taxon-name><tp:taxon-name-part taxon-name-part-type="genus" reg="Melanconis">M.</tp:taxon-name-part> <tp:taxon-name-part taxon-name-part-type="species" reg="larissae">larissae</tp:taxon-name-part></tp:taxon-name></italic>. The latter species differs also in a broad light zone present on its conidia. <italic><tp:taxon-name><tp:taxon-name-part taxon-name-part-type="genus" reg="Melanconis">Melanconis</tp:taxon-name-part> <tp:taxon-name-part taxon-name-part-type="species" reg="stilbostoma">stilbostoma</tp:taxon-name-part></tp:taxon-name></italic> was already cultured by <xref ref-type="bibr" rid="B63">Wehmeyer (1926b)</xref> on birch twigs from material, whose ascospore measurements were (13–)15–18 × 5–8 µm, corresponding to those of <xref ref-type="bibr" rid="B1">Barr (1978</xref>: 12–18.5 × 6.5–8(–9) µm). <xref ref-type="bibr" rid="B64">Wehmeyer (1941)</xref> gave (13–)15–19(–23) × (5–)6–7.5(–9) µm for ascospores, which is in accordance with our measurements ((13.7–)16–19(–23) × (4.7–)6.5–8.5(–9.7) µm); <xref ref-type="bibr" rid="B24">Kobayashi (1970)</xref> measured 13–25 × 4–7.5 µm, mostly 15–20 × 5–7 µm and <xref ref-type="bibr" rid="B9">Fan et al. (2016)</xref> gave (19–)21.5–23.5(–25) × (6–)7–8 μm, which is slightly larger. <xref ref-type="bibr" rid="B64">Wehmeyer (1941)</xref> noted for α-conidia from culture and exsiccata mostly 10–16 × 5.5–7.5 µm and 6.5–12 × 2–2.5 for β-conidia in culture; <xref ref-type="bibr" rid="B1">Barr (1978)</xref> found only α-conidia and measured 9–16.5 × 5–7.5 µm, which is in accordance with our observations from Europe (see above). Asian authors gave 9–16.5 × 5–7.5 µm (<xref ref-type="bibr" rid="B24">Kobayashi 1970</xref>) and (8.5–)9–14.5(–16) × (4.5–)5–6(–6.5) μm (<xref ref-type="bibr" rid="B9">Fan et al. 2016</xref>) for α-conidia, but, in some collections, they also found cylindrical to allantoid, unicellular, hyaline β-conidia, 9–11.5 × 1.5–2.5 µm (<xref ref-type="bibr" rid="B24">Kobayashi 1970</xref>) or (9–)10–11(–12.5) × (2–)2.5–3 μm (<xref ref-type="bibr" rid="B9">Fan et al. 2016</xref>).</p></tp:treatment-sec><ref-list><ref id="B1"><mixed-citation xmlns:xlink="http://www.w3.org/1999/xlink" xlink:type="simple"><person-group><name name-style="western"><surname>Barr</surname><given-names>ME</given-names></name></person-group> (<year>1978</year>) <article-title>The <tp:taxon-name><tp:taxon-name-part taxon-name-part-type="order">Diaporthales</tp:taxon-name-part></tp:taxon-name> of North America.</article-title><source>Mycologia Memoirs</source><volume>7</volume>: <fpage>1</fpage>–<lpage>232</lpage>.</mixed-citation></ref><ref id="B9"><mixed-citation xmlns:xlink="http://www.w3.org/1999/xlink" xlink:type="simple"><person-group><name name-style="western"><surname>Fan</surname><given-names>XL</given-names></name><name name-style="western"><surname>Du</surname><given-names>Z</given-names></name><name name-style="western"><surname>Liang</surname><given-names>Y</given-names></name><name name-style="western"><surname>Tian</surname><given-names>CM</given-names></name></person-group> (<year>2016</year>) <italic><tp:taxon-name><tp:taxon-name-part taxon-name-part-type="genus">Melanconis</tp:taxon-name-part></tp:taxon-name></italic> (<tp:taxon-name><tp:taxon-name-part taxon-name-part-type="family">Melanconidaceae</tp:taxon-name-part></tp:taxon-name>) associated with <italic><tp:taxon-name><tp:taxon-name-part taxon-name-part-type="genus">Betula</tp:taxon-name-part></tp:taxon-name></italic> spp. in China. Mycological Progress 15: 40. <ext-link xlink:type="simple" ext-link-type="doi" xlink:href="10.1007/s11557-016-1163-2">https://doi.org/10.1007/s11557-016-1163-2</ext-link></mixed-citation></ref><ref id="B10"><mixed-citation xmlns:xlink="http://www.w3.org/1999/xlink" xlink:type="simple"><person-group><name name-style="western"><surname>Fan</surname><given-names>XL</given-names></name><name name-style="western"><surname>Du</surname><given-names>Z</given-names></name><name name-style="western"><surname>Bezerra</surname><given-names>JDP</given-names></name><name name-style="western"><surname>Tian</surname><given-names>CM</given-names></name></person-group> (<year>2018</year>) <article-title>Taxonomic circumscription of melanconis-like fungi causing canker disease in China.</article-title><source>MycoKeys</source><volume>42</volume>: <fpage>89</fpage>–<lpage>124</lpage>. <ext-link xlink:type="simple" ext-link-type="doi" xlink:href="10.3897/mycokeys.42.29634">https://doi.org/10.3897/mycokeys.42.29634</ext-link></mixed-citation></ref><ref id="B24"><mixed-citation xmlns:xlink="http://www.w3.org/1999/xlink" xlink:type="simple"><person-group><name name-style="western"><surname>Kobayashi</surname><given-names>T</given-names></name></person-group> (<year>1970</year>) <article-title>Taxonomic studies of Japanese <tp:taxon-name><tp:taxon-name-part taxon-name-part-type="family">Diaporthaceae</tp:taxon-name-part></tp:taxon-name> with special reference to their life-histories.</article-title><source>Bulletin of the Government Forest Experimental Station Meguro</source><volume>226</volume>: <fpage>1</fpage>–<lpage>242</lpage>.</mixed-citation></ref><ref id="B41"><mixed-citation xmlns:xlink="http://www.w3.org/1999/xlink" xlink:type="simple"><person-group><name name-style="western"><surname>Sogonov</surname><given-names>MV</given-names></name><name name-style="western"><surname>Castlebury</surname><given-names>LA</given-names></name><name name-style="western"><surname>Rossman</surname><given-names>AY</given-names></name><name name-style="western"><surname>et</surname><given-names>al.</given-names></name></person-group> (<year>2008</year>) <article-title>Leaf-inhabiting genera of the <tp:taxon-name><tp:taxon-name-part taxon-name-part-type="family">Gnomoniaceae</tp:taxon-name-part></tp:taxon-name>, <tp:taxon-name><tp:taxon-name-part taxon-name-part-type="order">Diaporthales</tp:taxon-name-part></tp:taxon-name>.</article-title><source>Studies in Mycology</source><volume>62</volume>: <fpage>1</fpage>–<lpage>79</lpage>. <ext-link xlink:type="simple" ext-link-type="doi" xlink:href="10.3114/sim.2008.62.01">https://doi.org/10.3114/sim.2008.62.01</ext-link></mixed-citation></ref><ref id="B48"><mixed-citation xmlns:xlink="http://www.w3.org/1999/xlink" xlink:type="simple"><person-group><name name-style="western"><surname>Tulasne</surname><given-names>LR</given-names></name></person-group> (<year>1856</year>) Note sur l`appareil reproducteur multiple des Hypoxylées (DC.) ou Pyrénomycètes (Fr.). Annales des Sciences Naturelles, Botanique, sér. 4, 5: 107–118.</mixed-citation></ref><ref id="B49"><mixed-citation xmlns:xlink="http://www.w3.org/1999/xlink" xlink:type="simple"><person-group><name name-style="western"><surname>Tulasne</surname><given-names>LR</given-names></name><name name-style="western"><surname>Tulasne</surname><given-names>C</given-names></name></person-group> (<year>1863</year>) Selecta Fungorum Carpologia: Xylariei-Valsei-Sphaeriei. 2. Imperial Typograph, Paris.</mixed-citation></ref><ref id="B6"><mixed-citation xmlns:xlink="http://www.w3.org/1999/xlink" xlink:type="simple"><person-group><name name-style="western"><surname>Corda</surname><given-names>ACJ</given-names></name></person-group> (<year>1839</year>) Icones Fungorum hucusque Cognitorum 3: i–vi, 1–55, plates 1–9. J.G. Calve, Prague.</mixed-citation></ref><ref id="B63"><mixed-citation xmlns:xlink="http://www.w3.org/1999/xlink" xlink:type="simple"><person-group><name name-style="western"><surname>Wehmeyer</surname><given-names>LE</given-names></name></person-group> (<year>1926b</year>) <article-title>Cultural life histories of <italic><tp:taxon-name><tp:taxon-name-part taxon-name-part-type="genus">Melanconis</tp:taxon-name-part></tp:taxon-name></italic> and <italic><tp:taxon-name><tp:taxon-name-part taxon-name-part-type="genus">Pseudovalsa</tp:taxon-name-part></tp:taxon-name></italic>.</article-title><source>Mycologia</source><volume>18</volume>: <fpage>257</fpage>–<lpage>273</lpage>. <ext-link xlink:type="simple" ext-link-type="doi" xlink:href="10.1080/00275514.1926.12020516">https://doi.org/10.1080/00275514.1926.12020516</ext-link></mixed-citation></ref><ref id="B64"><mixed-citation xmlns:xlink="http://www.w3.org/1999/xlink" xlink:type="simple"><person-group><name name-style="western"><surname>Wehmeyer</surname><given-names>LE</given-names></name></person-group> (<year>1941</year>) <article-title>A Revision of <italic><tp:taxon-name><tp:taxon-name-part taxon-name-part-type="genus">Melanconis</tp:taxon-name-part></tp:taxon-name></italic>, <italic><tp:taxon-name><tp:taxon-name-part taxon-name-part-type="genus">Pseudovalsa</tp:taxon-name-part></tp:taxon-name></italic>, <italic><tp:taxon-name><tp:taxon-name-part taxon-name-part-type="genus">Prosthecium</tp:taxon-name-part></tp:taxon-name></italic>, and <italic><tp:taxon-name><tp:taxon-name-part taxon-name-part-type="genus">Titania</tp:taxon-name-part></tp:taxon-name></italic>.</article-title><source>University of Michigan Studies, Scientific Series</source><volume>14</volume>: <fpage>1</fpage>–<lpage>161</lpage>. [repr. Bibliotheca Mycologica 41 (1973), Cramer, Lehre]</mixed-citation></ref></ref-list></tp:taxon-treatment>
