# Supplementary material for: The genus Melanconis (Diaporthales)
Source: MycoKeys. 2020 Mar 2;63:69–117. doi: 10.3897/mycokeys.63.49054 (PMC7062851; doi:10.3897/mycokeys.63.49054)
Supplement: XML Treatment for Juglanconis pterocaryae [file mycokeys.63.49054-treatment14.xml]

<!DOCTYPE tp:taxon-treatment
  PUBLIC "-//TaxonX//DTD Taxonomic Treatment Publishing DTD v0 20100105//EN" "tax-treatment-NSO.dtd">
<tp:taxon-treatment xmlns:tp="http://www.plazi.org/taxpub"><tp:treatment-meta><kwd-group><label>Taxon classification</label><kwd><named-content xmlns:xlink="http://www.w3.org/1999/xlink" content-type="kingdom">Fungi</named-content></kwd><kwd><named-content xmlns:xlink="http://www.w3.org/1999/xlink" content-type="order">Diaporthales</named-content></kwd><kwd><named-content xmlns:xlink="http://www.w3.org/1999/xlink" content-type="family">Melanconidaceae</named-content></kwd></kwd-group><mixed-citation publication-type="journal"><person-group><name><surname>Jaklitsch</surname><given-names>Walter M.</given-names></name><name><surname>Voglmayr</surname><given-names>Hermann</given-names></name></person-group><article-title>The genus <italic><tp:taxon-name><tp:taxon-name-part taxon-name-part-type="genus" reg="Melanconis">Melanconis</tp:taxon-name-part></tp:taxon-name></italic> (<tp:taxon-name><tp:taxon-name-part taxon-name-part-type="order">Diaporthales</tp:taxon-name-part></tp:taxon-name>)</article-title><source>MycoKeys</source><day>02</day><month>3</month><year>2020</year><volume>63</volume><fpage>69</fpage><lpage>117</lpage><pub-id pub-id-type="doi">10.3897/mycokeys.63.49054</pub-id></mixed-citation></tp:treatment-meta><tp:nomenclature><tp:taxon-name><object-id xmlns:xlink="http://www.w3.org/1999/xlink" content-type="arpha" xlink:type="simple">4E86330C-4989-579E-8C94-2AC3A6E4114E</object-id>
              <tp:taxon-name-part taxon-name-part-type="genus" reg="Juglanconis">Juglanconis</tp:taxon-name-part>
              <tp:taxon-name-part taxon-name-part-type="species" reg="pterocaryae">pterocaryae</tp:taxon-name-part>
            </tp:taxon-name><tp:taxon-authority>(Kuschke) Voglmayr &amp; Jaklitsch, in Voglmayr, Castlebury &amp; Jaklitsch, Persoonia 38: 150 (2017).</tp:taxon-authority><tp:nomenclature-citation-list><tp:nomenclature-citation><tp:taxon-name>
                  <tp:taxon-name-part taxon-name-part-type="genus" reg="Melanconium"/>
                  <tp:taxon-name-part taxon-name-part-type="species" reg="pterocaryae"/>
                </tp:taxon-name><comment>≡ <tp:taxon-name><tp:taxon-name-part taxon-name-part-type="genus" reg="Melanconium">Melanconium</tp:taxon-name-part> <tp:taxon-name-part taxon-name-part-type="species" reg="pterocaryae">pterocaryae</tp:taxon-name-part></tp:taxon-name> Kuschke, Trudy Tiflissk. Bot. Sada 28: 25 (1913) (Basionym). </comment></tp:nomenclature-citation></tp:nomenclature-citation-list></tp:nomenclature><tp:treatment-sec sec-type="Typification" id="SECID0EU2GK"><title>Typification.</title><p>Austria, Oberösterreich, Bad Hall, Kurpark, on corticated twigs of <italic><tp:taxon-name><tp:taxon-name-part taxon-name-part-type="genus" reg="Pterocarya">Pterocarya</tp:taxon-name-part> <tp:taxon-name-part taxon-name-part-type="species" reg="fraxinifolia">fraxinifolia</tp:taxon-name-part></tp:taxon-name></italic>, 20 Oct 2017, W. Jaklitsch (<named-content xmlns:xlink="http://www.w3.org/1999/xlink" content-type="dwc:institutional_code" xlink:type="simple">WU</named-content> 39981, neotype of <italic><tp:taxon-name><tp:taxon-name-part taxon-name-part-type="genus" reg="Melanconium">Melanconium</tp:taxon-name-part> <tp:taxon-name-part taxon-name-part-type="species" reg="pterocaryae">pterocaryae</tp:taxon-name-part></tp:taxon-name></italic> here proposed; ex neotype culture D272 = CBS 144326; MBT 389379).</p></tp:treatment-sec></tp:taxon-treatment>
